# Supplementary material for: The association between outpatient follow-up visits and all-cause non-elective 30-day readmissions: A retrospective observational cohort study
Source: PLoS One. 2018 Jul 17;13(7):e0200691. doi: 10.1371/journal.pone.0200691 (PMC6049937; doi:10.1371/journal.pone.0200691)
Supplement: S1 Data File — (CSV) [file pone.0200691.s002.csv]

person	encounter	hospital	lengthofstay	daystonextinpatient	nextinpatient_elective	daystofirstvisit	typeoffirstvisit	daystoscheduledvisit	raw_risk_score	ami_cur	ami_his	copd_cur	copd_his	hf_cur	hf_his	pn_cur	pn_his
1	1	5	4			50	O	7	0.111607825	0	1	0	0	1	1	0	0
3	1	1	7			22	O		0.161675936	0	0	0	0	1	1	0	0
4	1	1	1			37	O		0.041405361	0	0	0	0	0	0	0	0
5	1	5	3	274	YES	176	O		0.109524452	0	0	0	0	1	1	0	0
5	2	5	14	71	NO	7	E		0.13936516	0	1	0	0	0	1	0	1
5	3	5	2	11	NO	11	I	5	0.32164147	0	1	0	1	0	1	0	1
6	2	7	3			45	O		0.115709546	0	0	0	0	0	0	0	0
7	1	1	1			8	O	8	0.036341868	0	0	0	0	0	0	0	0
8	1	4	3			5	O	5	0.02361751	0	0	0	0	0	0	0	0
9	1	6	3	113	NO	2	E		0.167750764	0	0	0	0	0	0	0	0
10	1	1	7			17	O		0.189105583	0	0	0	0	0	1	0	0
11	1	6	3	9	NO	9	I		0.107169217	0	0	0	0	1	1	0	0
11	2	6	2	91	NO	12	O		0.208770013	0	0	0	0	0	1	0	0
11	3	6	3	237	YES	31	O		0.287638054	0	0	0	0	0	1	0	0
12	1	1	7			8	O		0.060584672	0	0	0	0	0	0	0	0
13	1	4	1			115	R		0.084146034	0	0	0	0	0	0	0	0
14	1	1	3	116	YES	108	O		0.046546969	0	0	0	0	0	0	0	0
15	1	1	1			110	O		0.069246271	0	0	0	1	0	0	0	0
16	1	1	3	1	NO	1	I		0.050686855	0	0	0	0	0	0	0	0
16	2	1	2	30	YES	6	O		0.139460016	0	0	0	0	0	0	0	0
16	3	1	2			2	E		0.118174726	0	0	0	0	0	0	0	0
17	1	1	1			47	O		0.059496615	0	1	0	0	0	1	0	0
18	1	1	1			4	O		0.082007619	0	0	0	0	0	1	0	1
19	1	5	2			117	O		0.116379034	0	0	0	0	0	1	0	0
20	1	6	2	271	NO	1	R		0.173425846	0	0	0	0	0	0	0	0
20	2	6	3			1	R		0.140723081	0	0	0	0	0	0	0	0
21	1	4	2			18	O	4	0.084337821	0	0	0	1	0	1	0	0
23	1	5	2	149	NO	74	O	4	0.120040755	0	0	1	0	0	0	0	0
24	1	3	4			7	O	7	0.086254967	0	0	0	0	1	1	0	0
26	1	3	5	73	NO	4	O		0.12017213	0	0	0	0	0	0	0	0
28	1	7	5	46	NO	14	O		0.142882802	1	1	0	1	0	1	0	0
29	1	1	5			32	R		0.048472935	0	0	0	0	0	0	0	0
30	1	3	5			21	O		0.306319516	0	0	0	1	0	0	0	0
31	1	3	1	14	YES	6	O		0.123674602	0	0	0	0	0	0	0	0
31	2	3	2			0	I		0.073699282	0	0	0	0	0	0	0	0
32	2	3	2	120	NO	12	O	4	0.053146173	0	0	0	0	0	0	0	0
32	3	3	2			164	O		0.200169851	0	0	0	0	0	0	0	0
33	1	6	3			98	O		0.043222291	0	0	0	0	0	0	0	0
34	1	3	1			31	E		0.043387955	0	0	0	0	0	0	0	0
35	1	6	1			1	R		0.043269484	0	0	0	0	0	0	0	0
36	1	1	3	15	NO	15	I		0.104665528	0	0	0	0	0	0	0	0
36	2	1	4			11	O		0.093633178	0	0	0	0	0	0	0	0
37	1	1	6			64	O		0.101072961	0	1	0	0	0	0	0	0
38	1	1	1	20	YES	7	O		0.049453424	0	0	0	0	0	0	0	0
38	2	1	1	100	NO	59	O		0.205365168	0	0	0	0	0	0	0	0
39	1	8	2	52	NO	52	I	2	0.053523953	0	0	0	0	0	0	0	0
40	1	1	1			3	O		0.054671443	0	0	0	0	0	0	0	0
41	1	4	2			13	R		0.088903422	0	1	0	0	0	1	0	0
42	1	6	8			6	O		0.073852229	0	0	0	0	0	0	0	0
43	1	1	1			40	R		0.048665153	0	0	0	0	0	0	0	0
44	1	7	1	326	NO	3	O	3	0.085667194	0	0	0	0	0	1	0	0
45	1	6	13			7	O		0.117361377	0	0	0	0	0	1	0	0
46	1	6	2			32	O		0.091483666	0	0	1	1	0	1	0	0
48	2	4	2			25	R		0.075998117	0	0	0	0	0	0	0	0
49	1	1	9	92	NO	92	I	20	0.116387472	0	0	1	1	1	1	0	0
49	2	1	6	384	NO	7	R	2	0.161476257	0	0	1	1	1	1	0	0
49	3	1	5	79	NO	9	R	9	0.077787823	0	0	0	1	0	1	0	0
49	4	1	5			18	O		0.106466558	0	0	0	1	0	1	0	0
50	1	1	1			3	O		0.036419224	0	0	0	0	0	0	0	0
52	1	1	3	78	NO	78	I		0.060120493	0	0	0	0	0	0	0	0
52	2	1	2	137	NO	137	I		0.113861322	0	0	0	0	0	0	0	0
52	3	1	2			15	O		0.122537421	0	0	0	0	0	0	0	0
53	1	6	3			8	O		0.0846115	0	1	0	0	0	0	0	0
54	1	2	4			120	I		0.082100414	0	0	0	0	0	1	0	0
56	1	4	5	6	NO	6	I	2	0.083261432	0	0	0	1	0	0	0	0
56	2	4	10			8	R	6	0.16468393	0	0	0	1	0	0	0	0
57	1	1	5	4	NO	2	R		0.180321436	0	0	0	0	0	1	0	0
57	2	1	1			1	O		0.110959147	0	0	0	0	0	1	0	0
58	1	1	3			67	O		0.064471141	0	0	0	0	0	0	0	0
59	1	1	3			10	O		0.039650689	0	0	0	0	0	0	0	0
61	1	1	3			18	R		0.101881522	0	0	0	1	0	0	0	0
62	1	1	10			8	O		0.099040504	0	0	0	0	0	0	0	0
63	1	1	9	421	NO	7	O	7	0.174355331	0	1	0	0	0	1	0	0
63	2	1	2	12	NO	11	O		0.178756706	0	1	0	0	0	1	0	0
65	1	1	1	22	NO	3	E	5	0.113325947	0	0	0	0	0	0	0	0
66	1	5	3			15	O	1	0.048497099	0	0	0	0	0	0	0	0
67	1	5	1			9	E		0.069055149	0	0	0	0	0	0	0	0
69	1	1	2			3	R		0.03610827	0	0	0	0	0	0	0	0
70	1	1	4	122	NO	10	O		0.138369484	0	0	0	0	0	0	0	0
71	1	1	4			7	O		0.040398059	0	0	0	0	0	0	0	0
74	1	6	3	37	NO	13	O		0.093676987	0	0	0	0	0	0	0	0
74	2	6	2	109	NO	107	R		0.219314484	0	0	0	0	0	0	0	0
76	1	6	2	6	NO	6	I	14	0.302267616	0	0	0	0	0	0	0	0
78	1	1	3	143	NO	5	O		0.076956663	0	0	0	0	0	0	0	0
78	2	8	5	41	NO	29	O		0.262885027	0	0	0	0	0	1	0	1
78	3	1	9			24	O		0.335647018	0	0	0	0	0	1	0	1
80	1	6	3			7	O		0.060411501	0	0	0	0	0	0	0	0
81	1	6	6	549	NO	3	O		0.075071039	0	0	0	0	0	0	0	0
81	2	6	1			8	O		0.07873099	0	0	0	0	0	0	0	0
82	1	6	5			6	O	6	0.247173797	1	1	0	0	0	1	1	1
83	1	4	0	504	YES	23	O	27	0.02893383	0	0	0	0	0	0	0	0
83	2	4	2			23	O		0.038947853	0	0	0	0	0	0	0	0
84	1	4	5	117	NO	44	R	10	0.047019103	0	0	0	0	0	0	0	0
84	2	4	1			2	R	16	0.068737291	0	0	0	0	0	0	0	0
85	1	1	1	25	NO	13	O		0.053454244	0	0	0	0	0	0	0	0
85	2	1	2			14	O		0.114068531	0	0	0	0	0	0	0	0
86	1	6	6			6	O		0.138112292	0	0	0	0	0	0	0	0
87	1	5	3	142	NO	44	O		0.082007638	0	0	0	0	0	0	0	0
87	2	5	5	29	NO	2	O	5	0.286753934	0	0	0	0	1	1	0	0
89	1	1	3	273	NO	108	O	7	0.228138822	0	0	1	1	1	1	1	1
89	2	8	4	133	NO	26	O		0.226950992	0	0	0	1	0	1	0	1
89	3	8	5	71	NO	71	I	7	0.274153324	0	0	1	1	1	1	1	1
90	1	1	4	5	NO	5	I		0.039643525	0	0	0	0	0	0	0	0
90	2	1	4	14	NO	7	R		0.218885686	0	0	0	0	0	0	0	0
90	3	1	7	12	NO	12	I		0.242627394	0	0	0	0	0	0	0	0
90	4	1	4			1	R		0.18935592	0	0	0	0	0	0	0	0
91	1	1	1			11	O		0.050628406	0	0	0	0	0	0	0	0
92	1	1	6			7	O		0.063497046	0	0	0	0	1	1	0	0
93	1	6	3	138	NO	138	I		0.297212891	0	1	0	0	0	1	0	0
95	1	1	8			16	O		0.100999683	0	0	0	0	0	0	0	0
96	1	4	1			6	O	5	0.057601749	0	0	0	0	0	0	0	0
97	2	6	2			3	E	9	0.090229873	0	0	0	1	1	1	0	0
98	1	1	1			3	O		0.137858321	0	0	0	0	0	0	0	0
99	1	1	4			29	O		0.034667076	0	0	0	0	0	0	0	0
100	2	4	7			1	R		0.076390283	0	0	1	1	0	0	0	0
101	1	4	2			13	O		0.047002434	0	0	0	0	0	0	0	0
102	1	6	3			33	O		0.049277065	0	0	0	0	0	0	0	0
103	1	6	3			6	O		0.124219644	0	0	0	1	0	0	0	0
104	1	6	3			24	O		0.095640768	0	0	0	0	0	0	0	0
106	1	6	3			4	O		0.154178479	0	0	0	0	0	0	0	0
107	1	4	5			7	O	2	0.061334161	0	0	0	0	0	0	0	0
108	1	2	3			7	R		0.172950243	0	0	1	1	1	1	1	1
109	1	1	3	177	NO	19	O		0.11046492	0	0	0	0	0	0	0	0
109	2	1	1			51	O		0.160950713	0	0	0	0	0	1	0	0
110	1	1	1			0	E		0.169302694	0	0	0	0	0	0	0	0
113	1	2	6	102	NO	10	O		0.160464306	0	0	0	0	1	1	0	0
114	1	1	3	31	YES	26	O	3	0.086016779	0	0	0	0	0	0	0	0
114	2	1	3			14	O		0.130172291	0	0	0	0	0	0	0	0
115	1	6	2	58	NO	6	O		0.066248369	0	0	0	0	0	1	0	0
115	2	6	1			6	O		0.134565774	0	0	0	0	0	1	0	0
116	1	1	1			34	O		0.145784496	0	0	0	0	0	1	0	0
117	1	2	5	102	NO	27	E		0.114403856	0	0	0	0	0	0	0	0
117	2	2	3	2	NO	2	I		0.175845793	0	0	0	1	0	1	0	1
118	1	6	1	99	NO	99	I		0.086263832	0	0	0	1	0	1	0	1
118	2	6	2	260	NO	101	O		0.148772029	0	0	0	1	0	0	0	0
119	1	1	2			62	E		0.062715623	0	0	0	0	0	0	0	0
120	1	8	9	161	NO	161	I	1	0.241905784	0	0	0	1	1	1	0	1
120	2	8	5	7	NO	7	I	7	0.315633318	0	0	0	1	1	1	0	1
120	3	8	4	4	NO	4	I		0.364883462	0	0	0	1	1	1	0	1
120	4	8	3			39	E	7	0.229807683	1	1	1	1	1	1	0	1
121	1	1	2	144	NO	144	I		0.071265974	0	0	0	0	0	1	0	1
121	2	1	3	40	NO	40	I		0.091126739	0	0	0	0	0	1	0	1
122	1	4	4			6	O		0.098789344	0	1	0	1	0	1	0	0
123	1	1	2			15	O		0.056092369	0	0	0	0	0	0	0	0
124	1	6	2			3	O		0.114148831	0	0	0	0	0	0	0	0
125	1	4	1			80	O		0.038611932	0	0	0	0	0	0	0	0
126	1	6	3			34	R		0.033903405	0	0	0	0	0	0	0	0
127	1	1	5	282	NO	11	O		0.222758455	0	0	0	0	1	1	0	0
127	2	1	3	252	NO	5	O		0.146696972	0	1	0	0	0	1	0	0
128	1	6	4			4	O		0.101510476	0	0	0	1	1	1	0	0
131	1	8	3			8	O		0.027766173	0	0	0	0	0	0	0	0
132	1	8	5			67	O		0.110738625	0	0	1	1	0	0	1	1
133	1	1	3	535	NO	6	O	5	0.083617909	0	0	0	0	0	0	0	0
133	2	1	3			150	O		0.067899474	0	0	0	0	0	0	0	0
134	1	8	1			76	O		0.060678318	0	0	0	0	0	0	0	0
135	1	1	4	14	YES	14	I		0.087472267	0	0	0	0	0	0	0	0
136	1	1	2	41	NO	41	I		0.111518729	0	0	0	1	0	0	0	0
136	2	1	2			2	O	2	0.237442842	0	0	1	1	0	0	0	0
137	1	6	3	450	NO	11	O	8	0.118804939	0	1	0	0	1	1	0	0
138	1	6	1			5	O		0.155799149	0	0	0	1	0	0	0	0
139	1	6	2			15	O		0.03363811	0	0	0	0	0	0	0	0
140	1	6	1	20	NO	5	R		0.034708969	0	0	0	1	0	1	0	0
140	2	6	1			6	R		0.110529781	0	0	0	1	0	1	0	0
141	1	6	3	16	YES	16	I		0.067153932	0	0	0	0	0	0	0	0
142	1	6	7	142	NO	51	O		0.100856959	0	0	1	1	0	0	1	1
142	2	6	4	386	NO	11	O		0.152728693	0	0	0	1	0	0	0	1
144	1	1	5	32	YES	2	O	2	0.089866507	0	0	0	0	0	1	0	0
144	2	1	2	12	YES	12	I		0.126939392	0	0	0	0	0	1	0	0
144	3	1	4	31	YES	13	O		0.212175222	0	0	0	1	0	1	0	0
145	1	1	2			8	O		0.043126197	0	0	0	0	0	0	0	0
146	1	1	2			26	O		0.090037729	0	1	0	0	0	0	0	0
147	1	1	8			45	O		0.059957639	0	0	0	0	0	0	0	0
149	1	7	3			24	O		0.034671773	0	0	0	0	0	0	0	0
152	1	7	2	1	NO	1	I		0.118603715	0	0	1	1	0	1	0	0
153	1	6	2			8	O		0.084848562	0	0	0	0	0	0	0	0
154	1	6	4			1	W		0.103190019	0	0	0	0	0	1	0	0
155	1	6	1			4	O		0.041102159	0	0	0	0	0	0	0	0
156	1	1	1			21	O		0.07027333	0	0	0	1	0	1	0	0
157	1	5	4			6	R		0.040083805	0	0	0	0	0	1	0	0
158	1	6	1			1	O		0.073170754	0	0	0	0	0	1	0	0
159	1	1	6			3	R		0.040021882	0	0	0	1	0	0	0	0
160	1	6	2	50	NO	1	E		0.080478324	0	0	0	1	0	0	0	0
160	2	6	6	211	NO	7	O		0.225628553	0	0	0	1	0	0	0	0
160	3	6	7	278	NO	13	E		0.133641774	0	0	0	1	0	0	0	0
160	4	6	3			22	O		0.160441527	0	0	0	1	0	0	0	0
161	1	1	4			9	O		0.075219802	0	0	0	0	0	0	0	0
162	1	1	4			19	O		0.056865948	0	0	0	1	0	1	0	1
165	1	7	2			8	O		0.042436231	0	0	0	0	0	0	0	0
166	1	6	17			2	E	3	0.063936135	0	0	0	0	0	0	0	0
168	1	1	6			16	O		0.049182337	0	0	0	0	0	0	0	0
169	1	5	3			1	E		0.05866188	0	0	0	0	0	0	1	1
170	1	6	2			27	O		0.054094648	0	0	0	0	0	0	0	0
171	1	6	3			14	O		0.110323599	0	1	0	0	0	0	0	0
172	1	8	4			7	O		0.094978329	0	0	0	0	0	0	0	0
175	1	1	2			95	E		0.076688719	0	0	0	0	0	0	0	0
176	1	6	1			10	R		0.159661426	0	0	0	1	0	1	0	0
177	1	6	2	3	NO	3	I		0.08566376	0	0	0	0	0	0	0	0
177	2	6	4			7	O		0.150374414	0	0	0	0	0	0	0	0
178	1	1	1			5	O		0.067732698	0	0	0	0	0	0	0	0
179	1	1	1			21	O		0.085751368	0	0	0	1	0	1	0	0
180	1	1	3	149	NO	149	I		0.111764825	0	0	0	0	0	0	0	0
181	1	5	3	91	YES	7	O	7	0.055133659	0	0	0	0	0	0	0	0
181	2	5	5			13	O	10	0.115155596	0	0	0	0	0	0	0	0
182	1	1	2	24	NO	5	R		0.167392969	0	0	0	0	0	1	0	1
182	2	1	9	24	NO	5	R	5	0.262287177	0	0	0	0	0	1	0	1
182	3	1	8	190	NO	2	R	1	0.215641318	0	0	0	0	0	1	0	1
182	4	1	7	15	NO	5	R	5	0.17741062	0	0	0	0	0	1	0	1
184	1	1	3			36	O		0.066799254	0	0	0	0	0	0	0	0
185	1	1	5			55	R		0.068026454	0	0	0	0	0	0	0	0
186	1	1	3	121	NO	6	O		0.077151532	0	0	0	0	0	0	0	0
186	2	1	9			10	O		0.212113507	0	0	0	0	0	0	0	0
187	1	3	2			96	O		0.028944128	0	0	0	0	0	0	0	0
188	1	1	9			3	O		0.09125368	0	0	0	0	0	0	0	0
189	1	1	0			175	O		0.040954293	0	0	0	0	0	0	0	1
190	1	6	3			4	O		0.049344445	0	0	0	1	0	0	0	0
191	1	1	3			176	O		0.0624197	0	0	0	0	0	0	0	0
192	1	8	2	32	NO	30	O		0.082872569	0	0	1	1	0	0	0	0
192	2	8	2	18	YES	18	O		0.206816753	0	0	1	1	0	0	0	0
193	1	4	3			7	O		0.033110185	0	0	0	0	0	0	0	0
195	1	1	1			12	O		0.060513404	0	0	0	0	0	0	0	0
196	1	3	3			60	O	6	0.303537271	0	0	0	0	0	0	0	0
197	1	1	11	21	NO	6	O		0.094564684	0	0	0	1	0	1	0	0
197	2	1	4	36	NO	9	O		0.192474151	0	1	0	1	0	1	0	1
197	3	1	4			7	O		0.172996911	0	1	0	1	0	1	0	1
198	1	6	3	371	YES	7	O		0.061286801	0	0	0	0	0	0	0	0
198	2	3	6	169	NO	7	O	7	0.034635867	0	0	0	0	0	0	0	0
199	1	1	3			11	O		0.044130417	0	0	0	0	0	0	0	0
200	1	6	19	47	NO	29	O		0.100024201	0	0	0	1	0	1	0	0
200	2	6	8			60	O		0.13754004	0	0	0	1	0	1	0	0
201	1	1	1			97	R		0.024653554	0	0	0	0	0	0	0	0
202	1	1	2	622	NO	22	O		0.116387288	0	0	1	1	0	1	0	0
204	1	6	3	95	NO	10	O		0.130318242	1	1	0	0	1	1	0	0
204	2	6	4			13	O		0.186179476	1	1	0	0	1	1	0	0
205	1	5	3			19	O		0.034778609	0	0	0	0	0	0	0	0
206	1	5	2			2	O	2	0.09569039	0	0	0	0	0	0	0	0
207	1	1	3			3	O		0.064359277	0	1	0	0	0	0	0	0
208	1	7	2	4	NO	4	I		0.058727664	0	0	0	0	0	0	0	0
209	1	1	1			15	O	1	0.069309151	0	0	0	0	0	0	0	0
210	1	6	3	80	NO	80	I		0.208512712	0	0	0	0	0	0	1	1
210	2	6	1	7	NO	2	O		0.294496205	0	0	0	0	0	0	0	1
211	1	1	2			22	O		0.119292754	0	1	0	0	0	0	0	0
213	1	3	1			12	O		0.048000215	0	0	0	1	0	0	0	0
214	1	3	2			28	R	28	0.069822242	1	1	0	0	0	0	0	0
215	1	6	1			7	O		0.179573739	0	0	0	0	0	0	0	0
216	1	3	10			33	R	5	0.0593669	0	0	0	0	0	0	0	0
217	1	6	3			10	O		0.118154017	0	0	0	0	0	1	0	0
220	1	3	2	24	NO	18	O		0.047183504	0	0	0	0	0	0	0	0
220	2	3	9			1	R	1	0.16093217	0	0	0	0	0	0	0	0
221	1	4	2	134	NO	1	O		0.10471319	0	0	0	0	0	0	0	0
221	2	4	4			130	O		0.095476246	0	0	0	0	0	0	0	0
222	1	6	4			10	O		0.130104072	0	0	0	1	0	0	1	1
223	1	1	1			102	O		0.029195787	0	0	0	0	0	0	0	0
225	1	1	4	125	NO	93	E		0.139095948	0	0	0	0	0	0	0	0
225	2	1	3	42	NO	42	I		0.337089693	0	0	0	0	0	0	0	0
225	3	1	4	171	NO	17	E		0.252541582	0	0	0	0	0	0	0	0
225	4	1	1	73	NO	55	E		0.164554082	0	0	0	0	0	0	0	0
225	5	1	4	41	NO	41	I		0.14076536	0	0	0	0	0	0	0	0
225	6	1	4			68	E		0.150860081	0	0	0	0	0	0	0	0
227	1	3	3			3	O		0.059796729	0	0	0	0	0	0	0	0
228	1	1	2			19	O		0.056287052	0	0	0	0	0	0	0	0
229	1	5	2			178	E		0.275404232	0	0	0	0	0	0	0	0
231	2	1	2	9	NO	7	O	7	0.084917742	0	1	0	0	0	1	0	0
231	3	1	4			10	O		0.169756424	0	1	0	1	0	1	0	0
233	1	1	9			13	O		0.07846722	0	0	0	0	0	1	0	0
234	1	1	1			25	O		0.056567712	0	0	0	0	0	0	0	0
235	1	1	3	14	YES	14	I		0.041980177	0	0	0	0	0	0	0	0
236	1	4	2			2	O		0.125635509	0	0	0	0	1	1	0	0
237	1	1	2			9	O		0.085095004	0	1	0	0	0	0	0	0
238	2	4	2			5	O		0.049453958	0	0	0	0	0	0	0	0
239	1	7	1	15	NO	8	O	4	0.165827007	0	0	0	1	0	0	0	0
240	1	1	2			98	O		0.065128168	0	0	0	1	0	0	0	0
241	1	1	1	132	YES	90	O		0.020965795	0	0	0	0	0	0	0	0
242	1	6	3			37	O		0.045977612	0	0	0	0	0	0	0	0
243	1	5	2	29	NO	8	O		0.052542932	0	0	0	0	0	0	0	0
244	1	1	1	114	NO	13	O		0.053690493	0	0	0	1	0	1	0	0
245	1	6	17			164	O		0.039071811	0	0	0	0	0	0	0	0
247	1	6	1			102	E		0.057583428	0	0	0	0	0	0	0	0
248	1	8	4	54	NO	2	O	5	0.260782606	0	0	0	1	1	1	0	1
248	2	8	4	25	NO	25	I	10	0.237872026	0	0	0	1	0	1	0	1
248	3	7	3			9	O		0.242061711	0	0	0	1	0	1	0	1
249	1	1	13	42	NO	11	O		0.293759704	0	0	1	1	1	1	0	0
249	2	1	21			4	O	5	0.534076631	0	0	1	1	1	1	1	1
250	1	1	9	186	NO	20	E		0.172839968	0	1	0	0	1	1	0	0
250	2	1	5	306	NO	7	E		0.154183327	0	1	0	1	0	1	0	0
250	3	1	4	39	NO	39	I		0.097823973	0	0	0	1	0	1	0	0
250	4	1	4			148	I	-355	0.176869031	0	0	0	1	0	1	0	0
251	1	4	6			3	R		0.116382295	1	1	1	1	1	1	0	0
252	1	6	2			6	O		0.062764112	0	0	0	0	0	0	0	0
253	1	1	4			80	O		0.045237692	0	0	0	0	0	0	0	0
254	1	4	6	112	YES	7	O	7	0.236310014	0	0	1	1	1	1	0	1
254	2	4	7	94	YES	4	O		0.452882541	0	0	1	1	1	1	0	1
255	1	1	1			9	O	9	0.055179426	0	0	0	1	0	0	0	0
258	1	4	4			65	O	4	0.052115088	0	0	0	0	0	0	0	0
259	1	1	1	251	NO	55	E		0.073654864	0	0	0	0	0	0	0	0
259	2	1	2	25	YES	10	O		0.10493119	0	0	0	0	0	0	0	0
260	1	1	4			7	R		0.033008277	0	0	0	0	0	0	0	0
262	1	6	0	498	NO	14	O		0.12998983	0	0	0	0	0	0	0	0
262	2	6	4	26	NO	1	W		0.087973703	0	0	0	1	0	1	0	0
263	1	4	2			5	O	5	0.056750626	0	0	0	0	0	0	0	0
264	1	1	1			13	O		0.045541458	0	0	0	1	0	0	0	0
265	1	8	1	77	NO	77	I		0.080478809	0	0	0	0	0	1	0	0
265	2	8	4			106	E		0.136749909	0	0	0	0	0	1	0	0
266	1	1	1			89	E		0.057723888	0	0	0	0	0	0	0	0
267	1	1	0	27	YES	6	O		0.197825081	0	0	1	1	1	1	0	0
267	2	1	3	234	YES	27	O	16	0.114117981	0	0	1	1	1	1	0	0
267	3	1	2			56	O	12	0.107216675	0	0	0	1	0	1	0	0
269	1	3	1			64	O		0.042345651	0	0	0	0	0	0	0	0
270	1	3	9			12	O		0.102507327	0	0	0	0	0	1	0	0
272	1	4	2			4	O		0.037078778	0	1	0	0	0	0	0	0
273	1	3	1	38	YES	38	I	6	0.157114289	0	0	0	0	1	1	0	0
273	2	3	4	3	NO	3	I	6	0.282049954	0	0	0	0	0	1	0	0
273	3	3	9			13	R	23	0.316629199	0	0	0	0	1	1	0	0
274	1	1	4	196	NO	12	O		0.029824237	0	0	0	0	0	0	0	0
274	2	7	4			3	O	3	0.065271215	0	0	0	0	0	0	0	0
275	1	1	3	414	YES	5	O		0.108909019	0	1	0	0	0	1	0	1
275	2	1	1			19	O		0.043622106	0	0	0	0	0	1	0	0
276	1	3	3			170	O	8	0.06331549	0	0	0	0	0	0	0	0
277	1	1	4			51	O		0.032109903	0	0	0	0	0	0	0	0
279	1	6	5			27	O		0.09319005	0	0	0	0	0	1	0	0
280	1	1	3			10	O	10	0.077618701	0	0	0	0	0	0	0	0
281	1	1	1	95	NO	95	I		0.081863273	0	0	0	0	0	1	0	0
282	1	3	7			38	R		0.064635675	0	1	0	0	0	0	0	0
283	1	3	2			62	O		0.049904724	0	0	0	0	0	0	0	0
284	1	1	5			7	R		0.063651952	0	0	0	0	0	0	0	0
286	1	3	1			35	E	10	0.043207056	0	0	0	0	0	0	0	0
287	1	6	2	344	NO	3	O		0.098185415	0	0	0	0	0	0	0	0
287	2	6	2			19	O		0.040662274	0	0	0	1	0	1	0	0
288	1	7	2	291	YES	8	R		0.06103453	0	0	0	0	0	0	0	0
288	2	7	2	299	YES	37	R		0.046702744	0	0	0	0	0	0	0	0
289	1	4	8	12	YES	12	I		0.045354511	0	0	0	0	0	0	0	0
289	2	4	1			2	O	5	0.100491569	0	0	0	0	0	0	0	0
290	1	1	2			18	O		0.031095158	0	0	0	0	0	0	0	0
291	1	4	1			174	I		0.179473602	0	0	0	0	0	0	0	0
292	1	5	3	431	YES	31	O		0.095176517	0	0	0	0	0	0	0	0
292	2	5	1			21	O	4	0.04669858	0	0	0	0	0	0	0	0
293	1	3	1			68	O		0.074807781	0	0	0	0	0	0	0	0
294	1	7	2			6	O		0.063878695	0	0	0	0	0	0	0	0
295	1	5	13	22	NO	3	O	6	0.069499421	0	1	0	0	0	0	0	0
296	1	4	2			1	R	8	0.047727624	0	0	0	1	0	0	0	1
297	1	3	6			43	E		0.042969586	0	0	0	0	0	0	0	0
298	1	3	2	5	NO	5	I	1	0.29228903	0	0	0	1	1	1	0	0
298	2	3	1	40	YES	6	I		0.457842204	0	0	0	1	1	1	0	0
298	3	3	2	25	NO	18	E	11	0.372199531	0	0	0	1	0	1	0	0
298	4	3	2	114	NO	17	E		0.359131309	0	0	0	1	0	1	0	0
298	5	3	2	44	NO	32	E		0.337242405	0	0	0	1	0	1	0	0
299	1	1	1	229	YES	5	O		0.067371837	0	0	0	1	0	1	0	0
299	2	1	1			5	O		0.039370529	0	0	0	1	0	0	0	0
301	1	6	4			8	O		0.073901711	0	0	0	0	0	1	0	0
303	1	1	4			34	O	7	0.087092349	0	0	0	0	0	1	0	0
304	1	3	1	548	NO	59	O		0.066382819	0	0	0	1	0	0	0	0
305	1	3	1			16	O		0.026768002	0	0	0	0	0	0	0	0
306	1	3	4	222	YES	35	O	6	0.094443665	0	0	0	0	0	0	0	1
306	2	3	2	36	YES	6	O		0.036927243	0	0	0	0	0	0	0	1
306	3	3	6			55	O		0.153699967	0	0	0	0	0	0	0	1
307	1	3	1	50	NO	6	R	8	0.144698544	0	0	0	0	0	0	0	0
307	2	3	1			16	R		0.124713633	0	0	0	0	0	0	0	0
308	1	3	1			166	E		0.084751866	0	0	0	0	0	0	0	0
310	1	3	4			26	O		0.133271044	0	0	0	0	0	0	0	1
311	1	3	3			27	O	10	0.06547687	0	0	0	0	0	0	0	0
312	1	1	2	245	NO	124	O		0.201357029	0	0	0	0	0	1	0	0
312	2	1	2	10	NO	10	I		0.099704195	0	0	0	0	0	1	0	0
313	1	6	1			83	O		0.058711869	0	0	0	0	0	0	0	0
314	1	6	4			3	O	3	0.08579393	0	0	0	1	0	0	0	0
316	1	1	2			18	O		0.113751989	0	0	0	0	0	1	0	0
317	1	3	2			7	O		0.044402942	0	0	0	0	0	0	0	0
318	1	5	3			9	R		0.151058326	0	0	0	0	0	0	0	0
319	1	1	5			7	R	3	0.147417668	0	0	1	1	1	1	0	1
322	1	6	1			2	O		0.064189538	0	0	0	1	0	1	0	1
324	1	3	3	272	YES	48	O	7	0.107167393	0	1	0	0	0	0	0	0
324	2	3	3	13	NO	1	E		0.106007998	0	0	0	0	1	1	0	0
324	3	3	2	6	YES	6	I		0.117965506	0	0	0	0	1	1	0	0
324	4	3	3			20	O		0.116316385	0	0	0	0	0	1	0	0
325	1	3	6	26	NO	22	E		0.067852821	0	0	0	0	0	0	0	0
325	2	3	2	215	NO	157	E		0.172137481	0	0	0	0	0	0	0	0
325	3	3	1			38	E		0.050596129	0	0	0	0	0	0	0	0
326	1	1	2	50	YES	41	O		0.044053969	0	0	0	0	0	0	0	0
326	2	1	2			67	O		0.231515156	0	0	0	0	0	0	0	0
328	1	1	5	40	YES	5	O		0.130446645	0	0	0	1	0	1	0	0
328	2	1	0	53	YES	16	R		0.139486866	0	0	0	1	0	1	0	0
328	3	1	25	78	YES	10	O	0	0.134435437	0	0	0	1	0	1	0	0
328	4	1	4	38	NO	13	R		0.163902486	0	0	0	1	0	1	0	0
328	5	1	3	34	NO	6	R		0.260404042	0	0	0	1	0	1	0	0
328	6	1	4	71	NO	17	R		0.156919829	0	0	0	1	0	1	0	0
329	1	3	3			130	E		0.068328571	0	0	0	0	0	0	0	0
330	1	3	4			162	O		0.128733184	0	0	0	0	0	0	0	0
331	1	3	3			27	O		0.050895813	0	0	0	0	0	0	0	0
332	1	3	7	367	YES	11	R		0.077600726	0	0	1	1	0	0	0	0
332	2	3	1			3	R		0.058173612	0	0	0	1	0	0	0	0
333	1	7	3			12	O	12	0.057671346	0	0	0	1	0	1	0	0
334	1	3	6			35	E		0.050362503	0	0	0	0	0	0	0	0
335	1	1	3	118	NO	118	I		0.093925813	0	0	0	0	0	0	0	0
336	1	6	2	180	YES	9	R		0.178763144	0	0	1	1	1	1	0	1
336	2	6	2	192	NO	4	O		0.169108337	0	0	0	1	0	1	0	1
336	3	6	1			10	O		0.086350296	0	1	0	1	0	1	0	0
338	1	6	2			6	R		0.031880297	0	0	0	0	0	0	0	0
340	1	1	3			62	R		0.076300103	0	0	0	0	0	0	0	0
341	1	6	1			157	O		0.043571293	0	0	0	0	0	0	0	0
342	1	3	3			0	I		0.038143532	0	0	0	0	0	0	0	0
343	1	3	3			9	R		0.041655297	0	0	0	0	0	0	0	0
344	1	1	4	33	YES	7	O		0.05710763	0	0	0	0	0	0	0	0
344	2	1	3			6	O		0.145352828	0	0	0	0	0	0	0	0
345	1	6	6			8	O		0.05244003	0	0	0	0	0	0	0	0
346	1	4	2			118	O	8	0.06314508	0	0	0	0	0	0	0	0
347	1	4	3	302	NO	13	O		0.061177769	0	0	0	0	0	0	0	0
347	2	4	9			39	O	10	0.095922815	0	0	0	0	0	0	0	0
348	1	3	1	197	YES	2	R		0.039308342	0	0	0	0	0	0	0	0
348	2	3	1			100	O		0.032852857	0	0	0	0	0	0	0	0
349	1	1	2	15	NO	12	O	2	0.345116767	0	0	1	1	0	0	0	0
349	2	1	5	125	NO	8	O		0.397225413	0	0	0	1	0	0	0	0
349	3	1	1	75	NO	14	O		0.260960905	0	0	0	1	0	0	0	0
349	4	1	3	11	NO	9	O		0.236647954	0	0	0	1	0	0	0	0
349	5	1	2	79	NO	26	O		0.186598087	0	0	0	1	0	0	0	0
349	6	1	2	24	NO	11	E		0.201794383	0	0	0	0	0	0	0	0
349	7	1	3			8	O		0.172596903	0	0	0	0	0	0	0	0
350	1	7	2			14	O		0.073460446	0	0	0	0	0	0	1	1
351	1	3	2	24	NO	6	R		0.214028799	0	0	0	0	0	0	0	0
351	2	3	3	12	YES	4	O		0.257338551	0	0	0	1	0	0	0	0
351	3	3	2			26	O		0.281744737	0	0	0	1	0	0	0	0
353	1	1	1			60	O		0.048589312	0	0	0	0	0	0	0	0
354	1	6	7			3	W		0.060398565	0	0	0	0	0	0	0	0
355	1	3	1			22	O		0.037011369	0	0	0	0	0	0	0	0
356	1	6	2	373	YES	8	O		0.084299991	0	0	0	0	0	0	0	0
356	2	6	3			47	O		0.047286833	0	0	0	0	0	0	0	0
357	1	1	3			44	O	8	0.111055447	0	0	0	0	0	0	0	0
358	1	3	4			36	O		0.064514435	0	0	0	0	0	0	0	0
360	1	1	6			32	O	6	0.171076021	0	0	0	0	0	1	0	1
361	1	3	2			120	O		0.091790302	0	0	0	0	0	0	0	0
363	1	5	1			27	O		0.081302004	0	0	0	0	0	0	0	0
365	1	1	1			5	O		0.070219354	0	0	0	1	0	0	0	0
366	1	6	5			1	O		0.108666205	0	0	1	1	0	0	0	0
367	1	8	3			4	O		0.100171352	0	0	0	0	1	1	0	1
368	1	7	4			169	O	3	0.037003866	0	0	0	0	0	0	0	0
370	1	6	4			162	O		0.166513466	0	0	0	0	0	1	0	0
371	1	8	6			42	O		0.084611737	0	0	0	1	0	0	1	1
372	1	1	46			14	O	-11	0.294083257	1	1	1	1	1	1	1	1
373	1	3	1	53	YES	53	I		0.052616549	0	0	0	0	0	0	0	0
376	1	3	2	71	NO	7	O		0.112282888	0	0	0	0	0	0	0	0
376	2	3	3			8	O		0.205454934	0	0	0	0	0	0	0	0
378	1	6	2	15	YES	5	O		0.0987181	1	1	0	0	0	0	0	0
378	2	6	2	22	NO	22	I		0.157482926	1	1	0	0	0	0	0	0
378	3	6	2	388	NO	3	O		0.144598952	1	1	0	0	0	0	0	0
378	4	6	9			70	O		0.088590856	0	1	0	0	0	0	0	0
379	1	3	3			148	E		0.017280783	0	0	0	0	0	0	0	0
380	1	4	4	7	YES	7	I	7	0.136405422	0	0	0	0	0	0	0	0
380	2	4	2			117	O	6	0.116028368	0	0	0	0	0	0	0	0
381	1	6	0	591	NO	4	O		0.081799147	0	0	1	1	0	0	0	0
382	1	6	2	34	YES	7	O		0.13623431	0	0	0	0	0	1	0	0
386	1	1	2	16	YES	11	O		0.075185486	0	0	0	0	0	0	0	0
386	2	1	1			75	E	14	0.121808408	0	0	0	0	0	0	0	0
387	1	4	2	184	NO	2	R		0.2592441	0	0	0	0	0	0	0	0
387	2	4	8	353	NO	51	R	4	0.16390959	0	0	0	0	0	0	0	0
388	1	4	3	36	NO	36	I	7	0.23462091	0	0	0	0	0	0	0	1
388	2	4	2			21	E		0.204534952	0	0	0	0	0	0	0	1
389	1	8	4			4	O		0.125852499	0	0	0	0	0	0	0	0
390	1	5	1			18	R		0.037215715	0	0	0	0	0	0	0	0
391	1	7	7	201	NO	8	O		0.159788667	0	0	0	0	0	0	0	0
393	1	3	1			51	O		0.059099433	0	0	0	0	0	0	0	0
394	1	3	2	5	NO	5	I		0.094562206	0	0	0	0	0	0	0	0
394	2	3	4			1	R	1	0.189033348	0	0	0	0	0	0	0	0
395	1	1	3			110	O	4	0.068587535	0	0	0	0	0	0	0	0
396	1	6	4	7	YES	3	O		0.151437111	0	0	0	0	0	0	0	0
396	2	6	13	142	NO	4	O		0.26183445	0	0	0	0	0	0	0	0
396	3	6	3	58	NO	6	O		0.289091452	0	0	0	0	0	0	0	1
397	1	4	2			14	W	6	0.031237264	0	0	0	0	0	0	0	0
398	1	1	1			44	I	7	0.034500933	0	0	0	0	0	0	0	0
400	1	3	2	2	NO	2	I		0.094551394	0	0	1	1	0	1	0	0
400	2	3	2			28	R		0.190481648	0	0	1	1	0	1	0	0
401	1	1	1			67	O		0.050160385	0	0	0	0	0	0	0	0
402	1	1	1			8	O		0.03951035	0	0	0	0	0	0	0	0
403	1	6	3	3	YES	3	O		0.07750467	0	0	0	0	0	0	0	0
403	2	6	3	4	YES	4	I		0.100890107	0	0	0	0	0	0	0	0
403	3	6	4			7	O		0.106815972	0	0	0	0	0	0	0	0
404	1	3	2			161	O		0.035971884	0	0	0	0	0	0	0	0
405	1	3	6	9	NO	9	I	8	0.255828861	0	0	0	0	0	0	1	1
405	2	3	2			9	R	6	0.29168936	0	0	0	0	0	0	0	1
406	1	3	4			9	O		0.101231371	0	0	0	0	0	0	0	0
407	1	3	4			28	R		0.068547515	0	0	0	0	0	0	0	0
408	1	7	4			0	I		0.089255775	0	0	0	0	0	0	0	0
409	1	3	1	50	YES	15	O		0.036103437	0	0	0	0	0	0	0	0
409	2	1	1			6	O		0.512103161	0	0	0	0	0	0	0	0
411	1	3	4			30	O		0.080117628	0	0	0	0	0	0	0	1
412	1	3	4	352	NO	2	E		0.242503327	0	0	0	0	0	0	0	0
412	2	3	4	62	NO	4	R		0.199207276	0	0	0	0	0	0	0	0
413	1	3	3	6	NO	3	O	22	0.172563689	1	1	0	0	0	0	0	0
413	2	3	4	527	NO	8	O		0.227377918	1	1	0	0	0	1	0	0
414	1	6	4	80	NO	62	O		0.123871571	0	0	0	0	0	0	0	0
416	1	1	4			27	E		0.102155748	0	0	0	1	0	1	0	1
418	1	3	3			25	O		0.181801629	0	0	0	0	0	0	0	0
419	1	1	3			160	O		0.072846878	0	0	0	0	0	0	0	0
421	1	3	4	87	NO	87	I		0.118946332	0	0	1	1	0	0	0	0
421	2	3	2	23	NO	23	I		0.202258122	0	0	0	1	0	0	0	0
422	1	1	1	215	YES	133	O		0.062188302	0	0	0	0	0	0	0	0
424	1	1	1			67	O		0.152945908	0	0	0	0	0	0	0	0
425	1	1	2			5	O		0.079205173	0	0	0	0	0	0	0	1
427	1	7	9			52	O		0.097296731	0	0	0	0	0	0	0	0
428	1	4	4			26	R		0.082485741	0	0	0	0	0	1	0	0
429	1	1	3	25	NO	25	I		0.035345079	0	0	0	0	0	0	0	0
430	1	5	3			6	O	6	0.040891724	0	0	0	0	0	0	0	0
431	1	3	2	18	NO	18	I		0.055614642	0	0	0	0	0	0	0	0
433	1	7	2			2	O		0.056117604	0	0	0	0	0	0	0	0
434	1	8	6	24	NO	11	O		0.231244111	0	0	1	1	0	0	0	1
434	2	8	3	404	NO	8	O		0.206425238	0	0	1	1	0	0	0	1
434	3	8	1			16	O		0.076452218	0	0	1	1	0	0	0	1
435	1	1	2			1	O		0.038889346	0	0	0	0	0	0	0	0
436	1	1	4			6	O		0.058144148	0	0	0	0	0	0	0	0
438	1	3	2			22	R		0.049363438	0	0	0	0	0	0	0	0
439	1	3	5	18	NO	15	O	7	0.192111535	0	0	1	1	1	1	0	0
439	2	3	3	6	NO	6	O	7	0.307354809	0	0	1	1	1	1	0	0
439	3	3	4	405	YES	26	O	7	0.27296926	0	0	1	1	1	1	0	0
439	4	3	1			14	O		0.076203543	0	0	0	1	0	1	0	0
440	1	3	3			95	O		0.10482129	0	0	1	1	0	1	0	0
441	1	3	5	164	YES	164	I		0.07043683	0	0	0	0	0	0	0	0
441	2	3	4	50	NO	40	O		0.136437683	0	0	0	1	0	0	0	0
442	1	3	4	120	YES	73	O		0.045441605	0	0	0	0	0	0	0	0
443	1	3	4			175	O		0.109178211	0	0	0	0	0	0	0	0
444	1	3	7			1	R		0.054839565	0	0	0	0	0	0	0	0
446	1	6	4			7	O		0.075164271	0	0	0	0	0	0	0	0
448	1	6	3	142	YES	127	O		0.047440915	0	0	0	0	0	0	0	0
449	1	6	3	28	YES	2	W		0.14076539	0	0	0	0	0	1	0	0
449	2	6	1			0	I		0.117908066	0	0	0	0	0	1	0	0
450	1	3	3	67	NO	48	O		0.089152059	0	0	0	0	0	0	0	0
451	1	1	5			20	O		0.070548778	0	0	0	1	0	1	0	1
452	1	4	1			4	O		0.039201865	0	0	0	0	0	0	0	0
453	1	3	2	1	NO	1	I		0.070617087	0	0	0	1	0	0	0	0
453	2	3	2			102	O		0.105947676	0	0	0	1	0	0	0	0
454	1	1	3			16	O		0.11829596	0	0	0	0	0	1	0	1
455	1	3	2			146	O		0.047677946	0	0	0	0	0	0	0	0
456	1	4	6			30	O		0.068256182	0	0	0	0	0	0	0	0
457	2	6	2	113	NO	84	O	9	0.299562379	0	0	1	1	0	0	0	0
458	1	6	2			8	R		0.060396363	0	0	0	1	0	0	0	0
459	1	1	5	11	NO	6	R	17	0.299955296	0	0	0	0	0	0	0	0
459	2	1	1	24	NO	24	I		0.162144738	0	0	0	0	0	0	0	1
460	1	6	3	60	NO	60	I		0.101611452	0	0	0	0	0	0	0	0
461	1	3	2			84	O		0.049785978	0	0	1	1	0	0	0	0
462	1	3	5			12	O		0.12487187	0	0	0	1	1	1	0	0
464	1	3	2	77	NO	21	O		0.145418853	0	0	0	0	0	1	0	0
465	1	1	5	35	NO	28	O		0.191526362	0	0	0	0	0	1	0	0
466	1	3	9	150	YES	150	I		0.089585014	0	0	0	0	0	0	0	0
466	2	3	6	5	NO	5	I		0.139482898	0	0	0	0	0	0	0	0
467	1	3	2	14	NO	14	I		0.205724759	0	0	1	1	1	1	0	0
467	2	3	2	79	NO	79	I		0.135637194	0	0	0	1	0	1	0	0
468	1	1	3	129	NO	33	O		0.041218888	0	0	0	0	0	0	0	0
468	2	1	2			54	O		0.077351475	0	0	0	0	0	0	0	0
469	1	3	3	47	YES	5	E	5	0.069915279	0	0	0	0	1	1	0	0
471	1	3	4	42	NO	42	I		0.088621505	0	0	0	0	0	0	0	0
471	2	3	1			22	E		0.143756059	0	0	0	0	0	0	0	0
473	1	6	3	46	YES	4	O		0.260961437	1	1	1	1	1	1	0	0
473	2	6	1	418	NO	2	O		0.147718293	0	1	1	1	0	1	0	0
473	3	6	4			5	O	5	0.155389542	0	0	0	1	0	1	0	0
475	1	4	6			18	O	6	0.050664103	0	0	0	0	0	0	0	0
476	1	6	1			16	O		0.083368503	0	1	0	0	0	0	0	0
477	1	6	5			21	O		0.039995111	0	0	0	0	0	0	0	0
478	1	1	3			138	R		0.030219364	0	0	0	0	0	0	0	0
479	1	1	1			83	O		0.020398743	0	0	0	0	0	0	0	0
480	1	4	5			17	R	2	0.073196339	0	1	0	0	0	0	0	0
483	1	1	1			165	O		0.017600913	0	0	0	0	0	0	0	0
484	1	3	2			132	O		0.081853237	0	0	0	0	0	0	0	0
486	1	3	3	69	NO	69	I		0.290930291	0	0	0	0	1	1	0	0
486	2	3	6			111	O		0.297209091	0	0	0	0	0	1	0	0
491	1	3	1			27	O		0.244429577	0	0	0	0	0	0	0	0
492	1	6	3	139	NO	139	I		0.071641737	0	0	0	0	0	0	0	0
493	1	3	17			1	R		0.178347956	0	0	0	0	0	0	1	1
494	1	1	3			95	O		0.084718424	0	0	0	0	0	0	0	0
495	1	5	1	49	NO	10	O	10	0.089694711	0	0	0	0	0	0	0	0
496	1	6	3			32	O		0.035607242	0	0	0	1	0	0	0	0
497	1	6	1			86	E		0.08252094	0	0	0	0	0	0	0	0
498	1	4	1			17	O	7	0.057485199	0	0	0	0	0	0	0	0
499	1	1	1			17	O		0.063574281	0	0	0	0	0	1	0	0
500	1	5	1			43	R		0.051950367	0	0	0	0	0	0	0	0
502	1	1	5			11	O		0.110447884	0	0	0	0	0	0	0	1
503	1	6	1	17	NO	11	O		0.092385	0	0	0	0	0	1	0	0
503	2	6	2			9	O		0.149407874	0	0	0	0	0	1	0	0
504	1	1	3			141	E		0.054764535	0	0	0	0	0	0	0	0
505	1	1	2	239	NO	0	E		0.151251565	0	0	0	0	0	0	0	0
506	1	4	7			7	O	7	0.122250618	0	0	0	1	0	1	1	1
507	1	1	9			30	O		0.108189343	0	0	0	0	0	0	0	0
508	1	3	3			35	O		0.138719839	0	0	0	1	0	0	0	0
510	1	6	12			2	O		0.172946605	0	0	0	0	0	0	0	0
511	1	3	1			6	O		0.163147848	0	0	0	0	1	1	0	0
514	1	4	3	6	NO	2	O		0.042647241	0	0	0	0	0	0	0	0
514	2	4	4	22	NO	3	O		0.151950921	0	0	0	0	0	0	0	0
514	3	4	2			11	O		0.132210464	0	0	0	0	0	0	0	0
516	1	4	3	66	NO	31	O		0.355507307	0	0	0	1	1	1	0	0
516	2	4	2	108	NO	108	I		0.219779833	0	0	0	1	1	1	0	0
517	1	1	3			15	O		0.043584211	0	0	0	0	0	0	0	0
518	1	6	1			25	O		0.077087565	0	0	0	0	0	0	0	0
520	1	5	2			7	O	7	0.094234811	0	0	0	0	0	0	0	0
522	1	5	3			137	E		0.026814091	0	0	0	0	0	0	0	0
524	1	1	2	108	NO	71	O		0.103523415	0	0	0	0	0	1	0	0
526	1	3	1	54	NO	54	I		0.075099247	0	0	0	0	0	0	0	0
526	2	3	2			124	O		0.140250294	0	0	0	1	0	0	0	0
527	1	3	2	8	NO	8	I		0.108304432	0	0	0	0	0	0	0	0
528	1	4	1	50	NO	29	O		0.088796517	0	0	0	0	0	0	0	0
528	2	4	7	337	NO	65	O	16	0.147483343	0	0	1	1	0	0	0	0
528	3	4	8			136	O		0.128345132	0	0	0	1	0	0	1	1
531	1	6	4			5	O	6	0.11109249	0	0	0	0	0	0	0	0
532	1	3	1	301	NO	41	O		0.098678968	0	0	0	1	0	0	0	0
533	1	1	1			116	O		0.099146355	0	0	0	0	0	0	0	0
534	1	1	1			14	O		0.069506165	0	0	0	1	0	0	0	0
535	1	3	3	119	YES	119	I		0.366616049	0	0	0	1	0	0	0	0
535	2	3	19	7	NO	7	I		0.220284056	0	0	1	1	0	0	0	0
535	3	3	5			47	E	6	0.588121622	0	0	1	1	0	0	0	0
536	1	1	1			66	O		0.019831365	0	0	0	0	0	0	0	0
538	1	1	9			32	O		0.076039061	0	0	0	0	0	0	0	0
539	1	8	4	10	YES	3	R		0.151132326	0	0	0	0	0	0	0	0
539	2	8	4	69	YES	19	R		0.208792373	0	0	0	0	0	0	0	0
539	3	8	3			8	R		0.179492055	0	0	0	0	0	0	0	0
540	1	1	3			3	R		0.051558265	0	0	0	0	0	0	0	0
541	1	3	3	279	NO	81	O		0.109677619	0	0	0	1	0	0	0	0
541	2	3	6	62	NO	1	R		0.112972553	0	0	0	1	0	0	0	0
542	1	3	4			23	O		0.165430821	0	0	0	0	0	0	0	0
543	1	3	1			129	O	17	0.051720264	0	0	0	0	0	0	0	0
544	1	6	4			11	O		0.028726485	0	0	0	0	0	0	0	0
546	1	3	2			9	R		0.066172717	0	0	0	1	0	0	0	0
547	1	1	3			11	O		0.066613162	0	0	0	0	0	0	0	0
548	1	3	3	3	NO	3	I		0.163302634	0	0	0	0	0	0	0	0
548	2	3	1	213	NO	70	E		0.286605257	0	0	0	0	0	0	0	0
548	3	3	1	114	NO	100	O		0.113374874	0	0	0	0	0	0	0	0
548	4	3	1			12	O		0.313032309	1	1	0	0	0	0	0	0
549	1	1	2	280	NO	9	R	9	0.142654038	0	0	0	1	0	1	0	1
549	2	1	7			12	O	8	0.069081609	0	0	0	1	0	1	0	0
550	1	3	2			12	O		0.040338076	0	0	0	0	0	0	0	0
552	1	3	1			100	O	6	0.043840131	0	0	0	0	0	0	0	0
553	1	3	3	88	YES	67	R		0.085262702	0	0	0	0	0	0	0	1
553	2	3	3	77	NO	60	R		0.11098362	0	0	0	0	0	0	0	1
553	3	3	12			55	R		0.233660533	0	0	0	0	0	0	0	1
554	1	4	2			2	O		0.053418152	0	0	0	0	0	0	0	1
556	1	3	2			24	R		0.072513142	0	0	0	0	0	0	0	0
558	1	1	3	237	NO	52	O		0.258853106	0	0	0	0	0	0	0	0
559	1	3	3	478	NO	3	E	7	0.293514642	0	0	1	1	0	0	0	0
560	1	3	6			8	O		0.098516738	0	0	0	0	0	0	0	0
561	1	1	3	66	NO	17	O		0.209012889	0	0	0	0	1	1	0	0
561	2	1	2			25	O		0.12451731	0	1	0	1	0	1	0	1
562	1	3	3			14	W		0.052409354	0	0	0	0	0	0	0	0
563	1	3	1			28	I		0.158078566	0	0	1	1	0	0	0	0
564	1	7	1	377	YES	7	O	3	0.024853502	0	0	0	0	0	0	0	0
564	2	1	2			4	O		0.040550412	0	0	0	0	0	0	0	0
565	1	3	3			82	E		0.072003222	0	0	0	0	0	0	0	0
566	1	3	2	75	NO	1	R		0.099586993	0	0	0	0	0	0	0	0
566	2	3	5	156	YES	23	R	6	0.171102586	0	0	0	0	0	0	0	0
567	1	8	1			17	O		0.065375364	0	0	0	0	0	0	0	0
569	1	3	6			8	O	388	0.038847452	0	0	0	0	0	0	0	0
572	1	1	9	117	NO	1	R		0.103024304	0	0	0	0	0	0	0	0
572	2	1	4			1	R		0.109576137	0	0	0	0	0	0	0	0
573	1	6	1			23	E		0.095858177	0	0	0	0	0	0	0	1
574	1	1	3			27	O		0.036028397	0	1	0	0	0	0	0	0
575	1	3	2			53	O		0.067089966	0	0	0	0	0	0	0	0
576	1	3	3	93	NO	8	R		0.6610781	0	0	0	0	0	1	0	1
577	1	4	2			26	R	13	0.12233563	0	0	0	0	0	1	0	0
579	1	1	1			80	E		0.047392247	0	0	0	0	0	0	0	0
580	1	4	4	10	NO	10	I		0.133952535	0	0	0	1	0	1	0	0
580	2	4	6	145	NO	4	O	4	0.197689792	0	0	0	1	0	1	0	0
580	3	4	8	119	NO	15	R		0.164281005	0	0	0	1	0	1	0	0
580	4	4	4			6	O		0.236220282	0	0	0	1	0	1	0	0
581	1	1	5	4	NO	4	I	5	0.175741005	0	0	1	1	1	1	0	0
581	2	1	3	200	YES	4	E		0.35826869	0	0	0	1	0	1	0	0
581	3	1	1	23	NO	22	E		0.069807901	0	0	0	1	0	1	0	0
581	4	1	1	48	NO	48	I		0.244525689	0	0	0	1	0	1	0	0
581	5	1	2			91	E		0.293946599	0	0	0	1	0	1	0	0
582	1	3	1			36	R		0.064354823	0	0	0	1	0	1	0	0
583	1	6	2	220	NO	7	O		0.382933983	0	0	0	1	0	1	0	0
583	2	6	5	12	NO	6	O	6	0.156461347	0	0	0	1	0	1	0	0
583	3	6	3	31	NO	17	O		0.217463115	0	0	0	1	0	1	0	0
583	4	6	3	9	NO	4	O		0.292619304	0	0	0	1	0	1	0	0
583	5	6	1	51	NO	4	O		0.216760998	0	0	0	1	0	1	0	0
583	6	6	3			7	O		0.263930053	0	0	0	1	0	1	0	0
584	1	6	2	3	YES	2	E		0.036884046	0	0	0	0	0	0	0	0
584	2	6	3	6	NO	6	I		0.134487622	0	0	0	0	0	0	0	0
584	3	6	4	9	YES	9	I		0.197917687	0	0	0	0	0	0	0	0
584	4	6	1	5	NO	5	I	2	0.084469285	0	0	0	0	0	0	0	0
584	5	6	1			1	R		0.124596663	0	0	0	0	0	0	0	0
585	1	1	1	242	NO	19	R		0.19441519	0	0	0	0	0	0	0	0
585	2	1	2	330	NO	8	O		0.065406137	0	0	0	0	0	0	0	0
585	3	1	2			5	R		0.044522229	0	0	0	0	0	0	0	0
586	1	3	3			5	R		0.100614396	0	0	0	0	0	0	0	0
588	1	1	2			32	O		0.113632525	1	1	0	0	1	1	0	0
589	1	6	2	74	NO	4	O	4	0.183972775	0	0	0	0	0	1	0	1
589	2	6	3			12	O		0.177466084	0	0	0	0	0	1	0	0
592	1	1	6			26	O		0.130772388	0	0	1	1	0	0	1	1
593	1	5	1	237	NO	38	R		0.042519166	0	0	0	0	0	0	0	0
596	1	5	1	332	NO	133	E		0.106416386	0	0	0	0	0	0	0	0
596	2	5	3			15	O		0.096939338	0	0	0	0	0	0	0	0
597	1	6	2			5	O		0.088167697	0	1	0	1	0	1	0	0
598	1	6	3			15	O		0.091332476	0	0	0	0	0	0	1	1
599	1	6	7	16	NO	6	O		0.125678926	0	0	0	0	0	0	0	0
601	1	8	4	178	NO	178	I		0.094512568	0	0	1	1	0	0	0	0
601	2	8	1			21	E		0.195729838	0	0	0	1	0	0	0	0
602	1	3	12	141	YES	58	E		0.055843198	0	0	0	0	0	0	0	0
602	2	3	7	119	YES	116	O		0.097401281	0	0	0	0	0	0	0	0
603	1	3	5	14	YES	14	I	7	0.117581962	0	0	0	0	1	1	0	0
603	2	3	2			10	R		0.077715084	0	0	0	0	0	1	0	0
604	1	1	2			11	O		0.073503497	0	0	0	0	0	0	0	1
605	1	3	1			17	O		0.069447373	0	0	0	1	0	0	0	0
607	1	8	3	248	YES	10	R		0.167206974	0	0	0	0	0	0	0	0
607	2	8	3	17	NO	17	I		0.116103108	0	0	0	1	0	0	0	0
607	3	8	3	77	NO	77	I		0.34443924	0	0	0	1	0	0	0	0
607	4	8	10	11	NO	10	R		0.471477485	0	0	0	1	0	0	0	0
607	5	8	5	80	NO	10	O	5	0.380512095	0	0	0	1	0	0	0	0
607	6	8	1			1	E		0.330680721	0	0	0	1	0	0	1	1
608	1	4	3	33	YES	26	O		0.016364531	0	0	0	0	0	0	0	0
608	2	4	6			10	O		0.090701067	0	0	0	0	0	0	0	0
609	1	3	11			5	O		0.096826967	0	0	0	0	0	0	0	0
610	1	1	7			47	O		0.135851506	0	0	0	1	0	0	0	0
611	1	6	2			13	O		0.023613695	0	0	0	0	0	0	0	0
613	1	4	4			9	R	2	0.069628847	0	0	0	0	0	1	0	0
614	1	3	1			12	O		0.07439558	0	0	0	1	0	0	0	0
615	1	3	2			20	R		0.171650624	0	0	0	0	0	0	0	0
616	1	1	4			21	O		0.070959224	0	0	0	0	0	0	0	0
617	1	4	1	87	YES	2	O	11	0.029962386	0	0	0	0	0	0	0	0
617	2	4	3			8	O	-359	0.103439524	0	0	0	1	0	0	0	0
618	1	3	2			7	O		0.136885151	0	0	1	1	0	1	1	1
619	1	1	1			57	O		0.124739344	0	0	0	0	0	0	0	0
620	1	1	5	377	NO	49	O		0.070169364	0	0	0	0	0	0	0	0
620	2	1	3			6	O		0.041921052	0	0	0	0	0	0	0	0
621	1	1	2	80	NO	80	I		0.050824073	0	0	0	0	0	0	0	0
621	2	3	2			1	E	16	0.12451804	1	1	0	0	0	0	0	0
622	1	3	4			15	O		0.072743657	0	0	0	1	0	0	0	0
625	1	6	4	21	YES	3	O		0.045333856	0	0	0	0	0	0	0	0
625	2	6	3	71	YES	5	O		0.088300722	0	0	0	0	0	0	0	0
625	3	6	16	3	NO	3	I		0.165952291	0	0	0	0	0	0	0	0
625	4	6	4	16	NO	16	I		0.112059863	0	0	0	0	0	0	0	0
625	5	6	4	9	NO	3	O		0.116774338	0	0	0	0	0	0	0	0
625	6	6	4			4	O		0.116791555	0	0	0	0	0	0	0	0
626	1	1	5	53	NO	53	I		0.145334903	0	0	0	1	0	1	0	0
628	1	3	1	128	YES	128	I		0.034209714	0	0	0	0	0	0	0	0
628	2	3	1			173	O		0.244606901	0	0	0	0	0	0	0	0
630	1	6	1			7	O		0.11285451	0	0	0	0	0	0	0	0
631	1	4	5	115	NO	12	O	20	0.165666699	0	0	0	0	1	1	0	0
631	2	4	1			26	O		0.298063334	0	0	0	0	0	1	0	0
632	1	6	5			22	O		0.326070417	0	0	0	0	1	1	1	1
634	1	1	3			5	O		0.068642341	0	0	0	0	0	0	0	0
636	1	6	1			11	O	11	0.055361978	1	1	0	0	0	0	0	0
637	1	1	5			4	O		0.048182997	0	0	0	0	0	0	0	0
639	1	4	1	33	YES	5	O		0.060344521	0	0	0	0	0	0	0	0
639	2	4	1			3	O	3	0.075662267	0	0	0	0	0	0	0	0
640	1	4	2	97	NO	5	O	4	0.089265661	0	0	0	0	0	0	0	0
641	1	3	3	15	NO	8	E		0.095242998	0	0	0	1	0	0	0	0
642	1	3	4	159	YES	10	O	9	0.085025779	0	0	0	0	0	0	0	0
643	1	6	4	20	NO	20	I	5	0.121528272	0	0	0	1	0	1	0	0
644	1	6	3	135	NO	14	O	1	0.127375703	0	0	0	0	0	1	0	0
645	1	6	3	39	NO	17	O		0.109177263	0	0	0	1	0	0	0	1
645	2	6	2			6	O		0.269690834	0	0	0	1	0	0	0	1
647	1	4	11			19	E	14	0.150683582	0	1	0	0	0	1	0	0
648	1	6	3	222	NO	9	O		0.132823301	0	0	0	0	0	0	0	0
648	2	6	3			7	O		0.096005545	0	0	0	0	0	0	0	0
649	1	6	11			175	O		0.439619744	0	0	0	0	1	1	0	0
650	2	1	8	16	NO	14	O	14	0.135364315	0	0	0	0	0	1	0	0
651	1	6	3			9	O		0.057925192	0	0	0	0	0	0	0	0
652	1	3	3	38	NO	6	O		0.119043693	0	0	0	0	0	0	0	0
652	2	3	2	73	NO	3	O		0.189229544	0	0	0	0	0	0	0	0
652	3	3	12			25	O		0.277777795	0	0	0	0	0	0	0	0
653	1	6	4			11	O		0.069413042	0	0	0	0	0	0	0	0
654	1	3	4	6	YES	2	R		0.082594997	0	0	0	1	0	0	0	0
654	2	3	3			1	R		0.120985566	0	0	0	1	0	0	0	0
657	1	3	2	580	NO	105	O	7	0.196847669	0	0	1	1	1	1	0	0
659	1	3	3			23	O		0.169512879	0	0	0	0	0	0	0	0
660	1	6	9			87	O		0.21210429	1	1	0	0	0	0	1	1
661	1	3	2	11	NO	11	I		0.097355046	0	0	0	0	0	0	0	0
661	2	3	7	322	NO	75	O		0.146425636	0	0	0	0	0	0	0	0
662	1	1	3			37	O		0.063935232	0	0	0	0	0	0	0	0
663	1	2	1			60	O		0.101675081	0	0	0	0	0	0	0	0
664	1	3	3	9	NO	3	E		0.1643664	0	0	1	1	0	0	0	0
665	1	5	6			2	O	2	0.154639155	0	1	0	0	0	1	0	0
666	1	1	2	9	NO	9	I		0.137767409	0	0	1	1	1	1	0	1
666	2	1	3	29	NO	29	I		0.229808962	0	0	0	1	0	1	0	0
667	1	6	1	41	YES	21	O		0.131781788	0	0	0	0	0	0	0	0
669	1	6	4	198	YES	8	R		0.073345844	0	0	0	0	0	0	0	0
669	2	6	1	6	YES	2	O		0.056066592	0	0	0	0	0	0	0	0
669	3	6	3			7	O		0.093438149	0	0	0	0	0	0	0	0
670	1	1	2	3	NO	3	I		0.068841425	0	0	0	0	0	0	0	0
670	2	1	15	22	NO	7	O		0.228066043	0	0	0	0	0	1	0	0
670	3	1	4	104	YES	13	O		0.219417571	0	0	0	0	0	1	0	0
670	4	1	25	21	NO	11	O		0.129895225	0	0	0	0	0	1	0	0
671	1	1	8	42	NO	42	I		0.545461488	0	0	0	1	0	0	0	1
671	2	1	4	71	NO	71	I	7	0.282921973	0	0	0	1	0	0	0	1
671	3	1	5	143	NO	96	E		0.188711053	0	0	0	1	0	0	0	1
671	4	1	7			52	E		0.234070887	0	0	0	1	0	1	0	1
672	1	1	3			34	I		0.061736564	0	1	0	0	0	0	0	0
673	1	1	2			3	O		0.055373432	0	0	0	0	0	0	0	0
674	1	3	1	147	NO	133	R	14	0.072242243	0	0	0	0	0	0	0	0
674	2	3	1			13	R		0.150214719	0	0	0	0	0	0	0	0
676	1	6	5	50	NO	2	O		0.17481644	0	0	0	0	1	1	0	0
676	2	6	7	51	YES	2	O		0.240094244	0	0	0	0	1	1	0	0
676	3	6	1	37	NO	19	O		0.204498029	0	0	0	0	0	1	0	0
677	1	6	1			15	O		0.115102789	0	0	0	0	0	0	0	0
678	1	1	3			124	O		0.093252852	0	0	0	0	0	0	0	0
679	1	3	2			150	O		0.048314889	0	0	0	0	0	1	0	0
680	1	1	3			1	O		0.210581301	0	0	0	1	0	1	0	1
681	1	5	2			0	I	7	0.098623954	0	0	0	0	0	0	0	0
682	1	3	7	80	NO	34	O		0.082006116	0	0	1	1	0	0	0	0
683	1	4	3	3	NO	2	O		0.099211811	0	0	0	0	0	0	0	0
683	2	4	3			32	O		0.143963031	0	0	0	0	0	0	1	1
684	1	1	1			4	R		0.186253408	0	1	0	0	1	1	1	1
685	1	6	8	4	NO	4	I		0.139871995	0	0	0	0	0	0	0	0
685	2	6	2	323	NO	10	E		0.272596099	0	0	0	0	0	0	0	0
685	3	6	9	82	NO	5	O		0.114590006	0	0	0	0	0	0	0	0
685	4	6	5	11	NO	11	I		0.254733878	0	0	0	0	0	0	0	0
686	1	1	0			31	E		0.143569767	0	0	1	1	0	0	0	0
687	1	3	3			9	O		0.087491159	0	0	0	0	0	0	0	0
689	1	1	2			5	O		0.033533913	0	0	0	0	0	0	0	0
690	1	3	4			151	O		0.073584991	0	0	0	0	0	0	0	0
691	1	4	3	3	NO	3	I	5	0.102871937	0	0	0	0	0	0	0	0
692	1	5	2	68	NO	2	O		0.065304363	0	0	0	0	0	0	0	0
693	1	3	10			23	R		0.086921433	0	0	0	0	0	0	0	0
694	1	1	3			16	O		0.04225457	0	0	0	0	0	0	0	0
695	1	6	3			7	O		0.072547305	0	0	0	1	0	0	0	1
696	1	3	3			23	R		0.067336418	0	0	0	0	0	0	0	0
697	1	6	1	50	NO	25	E		0.076028677	0	0	0	0	0	0	0	0
697	2	6	1	18	NO	18	I		0.167623673	0	0	0	0	0	0	0	0
697	3	6	5			42	E		0.180877192	0	0	0	0	0	0	0	0
699	1	1	2			33	O		0.072914586	1	1	0	1	0	0	0	0
700	1	1	6	4	NO	4	I		0.157306654	1	1	0	1	0	0	0	0
700	2	1	4	14	NO	14	I	5	0.181239514	0	1	0	1	0	1	0	0
700	3	1	5	23	NO	12	O	4	0.238170604	0	1	0	1	0	1	0	0
700	4	1	6	23	NO	17	O	3	0.210857278	0	1	0	1	0	1	0	0
700	5	1	19	2	NO	2	I		0.270861303	0	1	0	1	0	1	0	0
700	6	1	6			3	R		0.200887903	0	1	0	1	0	1	0	0
701	1	6	1			140	O		0.067373575	0	0	0	0	0	0	0	0
702	1	1	1			10	O		0.100983555	0	0	0	1	0	0	0	1
703	1	1	2			101	O		0.066672729	0	0	0	1	0	0	0	0
704	1	6	5	61	NO	5	E		0.263730025	0	1	0	0	0	0	0	0
704	2	6	4	123	NO	123	I		0.437497092	0	1	0	0	0	1	0	0
704	3	6	3	63	NO	9	O		0.341777909	0	1	0	0	1	1	0	0
704	4	6	3	41	NO	6	E		0.259233554	0	1	0	0	0	1	0	0
704	5	6	8			13	O		0.344560567	0	1	0	0	0	1	0	0
705	1	6	2			12	O		0.042192317	0	0	0	0	0	0	0	0
707	1	1	3			14	O		0.099883381	0	0	0	0	0	0	0	0
708	1	3	1	500	NO	6	O		0.064749525	0	0	0	0	0	0	0	0
709	1	3	4	48	NO	8	E		0.183383353	0	0	0	0	0	0	0	0
709	2	3	1	2	NO	2	I	2	0.356040826	0	0	0	0	0	0	0	0
709	3	3	4	27	NO	27	I		0.35365204	0	0	0	0	0	0	0	0
709	4	3	2	43	NO	43	I		0.433337787	0	0	0	0	0	0	0	0
709	5	3	2	62	NO	53	E		0.436306668	0	0	0	0	0	0	0	0
709	6	3	3	11	NO	11	I		0.403548	0	0	0	0	0	0	0	0
709	7	3	2	23	NO	23	I		0.400279013	0	0	0	0	0	0	0	0
709	8	3	2	64	NO	13	O		0.383618271	0	0	0	0	0	0	0	0
709	9	3	1	24	NO	13	O		0.258203595	0	0	0	1	0	0	0	0
710	1	3	3			7	O	0	0.161978199	0	0	1	1	0	0	0	0
711	1	3	9			70	O		0.126299413	0	0	0	1	0	1	0	1
712	1	6	1			159	O		0.070625312	0	0	0	1	0	0	0	0
714	1	1	13			49	R	9	0.180531445	0	0	1	1	0	0	0	0
717	1	4	6			2	R	6	0.097542069	0	0	0	1	0	1	0	0
718	1	7	5			7	O	8	0.068921	0	0	0	0	0	0	0	0
719	1	5	1			53	O		0.151960067	0	0	0	0	0	0	0	0
720	1	1	4	35	NO	35	I		0.164762377	0	0	1	1	1	1	0	1
721	1	5	1			2	O		0.058520341	0	0	0	1	0	0	0	0
722	1	3	8			47	O		0.120337725	0	0	0	1	0	0	0	0
723	1	4	2			3	E		0.127694349	0	1	0	0	0	1	0	0
724	1	1	3			134	O		0.077906444	0	0	0	0	0	1	0	0
725	1	3	3			99	E		0.067322754	0	0	0	0	0	0	0	0
726	1	4	1	67	NO	61	E	7	0.060187799	0	0	0	0	0	0	0	0
726	2	4	2	51	NO	41	E		0.152928118	0	0	0	0	0	0	0	0
726	3	4	5	156	NO	153	E		0.161675118	0	0	0	0	0	0	0	0
726	4	4	3			152	E		0.144153034	0	0	0	0	0	0	0	0
727	1	1	6	31	NO	31	I		0.125231447	0	0	0	0	0	1	0	0
727	2	1	2			9	O		0.195079981	0	0	0	0	0	1	0	0
728	1	3	1	69	NO	5	O		0.247587957	0	0	0	0	0	0	0	0
728	2	3	4	23	NO	2	O		0.256331413	0	0	0	1	0	0	0	0
728	3	3	2			10	O		0.222994971	0	0	0	1	0	0	0	0
729	1	1	4	58	NO	10	R	3	0.287653376	0	0	0	0	1	1	0	0
729	2	1	6	15	NO	14	R		0.402740934	0	0	0	0	1	1	0	0
730	1	1	1			1	O	1	0.073697273	0	0	0	1	0	0	0	0
731	1	6	3	354	NO	77	O		0.086870752	0	0	0	0	0	0	0	0
731	2	6	3			4	O	4	0.085684038	0	0	0	0	0	0	1	1
732	1	1	2			34	O		0.057859375	0	1	0	0	0	0	0	0
733	1	4	6			13	O	4	0.070431277	0	0	0	1	0	0	0	0
734	1	3	2			5	O		0.032085132	0	0	0	0	0	0	0	0
735	1	1	1	88	NO	19	O		0.06120381	0	0	0	1	0	0	0	1
735	2	1	2	60	NO	60	I	9	0.189600685	0	0	0	1	0	1	0	1
735	3	1	2			3	E		0.151756867	0	0	0	1	0	1	0	0
736	1	1	1			82	O		0.035407031	0	0	0	0	0	0	0	0
737	1	3	1	235	NO	125	O		0.080650899	0	0	0	0	0	0	0	0
737	2	3	1	27	NO	27	I		0.057445568	0	1	0	1	0	0	0	0
737	3	3	1	8	NO	8	I		0.116938921	0	1	0	1	0	0	0	0
737	4	3	4			31	O		0.177721763	0	1	0	1	0	0	0	0
739	1	3	5			27	R	27	0.047627184	0	0	0	0	0	0	0	0
740	1	6	4	217	YES	17	E		0.044472682	0	0	0	0	0	0	0	1
740	2	6	5			8	O		0.056686291	0	0	0	0	0	0	0	1
741	1	5	4			0	E	12	0.048275892	0	0	0	0	0	0	0	0
743	1	3	2			19	R		0.080991746	0	0	0	0	0	0	0	0
744	1	6	12			2	O		0.150587321	0	0	0	0	0	0	0	0
746	1	3	2			10	O		0.045666935	0	0	0	0	0	0	0	0
747	1	5	1	98	NO	98	I		0.144810661	1	1	0	0	1	1	0	1
747	2	5	5	69	NO	69	I		0.250567679	0	1	0	0	0	1	0	1
747	3	5	4			14	O		0.226716768	1	1	0	0	0	1	0	0
748	1	1	3			13	O		0.037759619	0	0	0	0	0	0	0	0
749	1	1	5			35	O		0.118140426	0	0	0	1	0	0	0	1
750	1	1	14			108	O		0.111851105	0	0	0	0	0	0	0	1
751	1	3	3	136	NO	136	I		0.195126655	0	0	1	1	1	1	0	0
752	1	3	9	13	YES	2	R		0.253328558	1	1	1	1	1	1	0	0
752	2	3	5			2	R		0.270568628	0	1	1	1	1	1	0	0
753	1	4	10			11	O	7	0.261465769	0	0	0	1	1	1	0	0
754	1	6	6			7	O		0.420169453	0	0	0	1	1	1	0	0
755	1	1	3			21	R		0.159457316	0	0	0	0	0	0	0	0
756	1	3	4			6	O		0.078145837	0	0	0	0	0	0	0	0
758	1	1	2	26	NO	26	I		0.056874033	0	0	0	0	0	0	0	0
759	1	6	5			36	R		0.164412484	1	1	0	0	0	0	0	0
760	1	3	2	11	NO	11	I		0.085755199	0	0	0	0	0	0	0	0
760	2	3	3	47	NO	47	I		0.16644495	0	0	0	0	0	0	0	1
761	1	3	3			121	O		0.056580661	0	0	0	0	0	0	0	0
763	1	4	1	131	NO	10	W		0.128133474	0	0	0	0	0	0	0	0
763	2	4	3	33	NO	33	I		0.288452831	0	0	0	0	0	0	0	1
763	3	4	3			8	O		0.225167922	0	1	0	0	0	0	0	1
765	1	1	2	20	NO	20	I		0.114570765	0	0	0	0	0	0	0	0
765	2	1	8			1	R	14	0.294893411	0	0	0	0	0	0	0	0
766	1	3	4	202	NO	8	O		0.10579095	0	0	1	1	0	0	0	0
766	2	3	2			34	O	12	0.134779402	0	0	1	1	0	0	1	1
767	1	1	1			49	O		0.04438334	0	0	0	0	0	0	0	0
768	1	1	2			153	O		0.034659699	0	0	0	0	0	0	0	0
770	1	1	2			11	O		0.035650166	0	0	0	0	0	0	0	0
771	1	3	0			8	O		0.043827195	0	0	0	0	0	0	0	0
772	1	6	6	2	NO	2	I		0.098580076	0	0	0	1	0	0	0	0
773	1	3	2			10	O		0.06912041	0	0	0	0	0	0	0	1
774	1	6	2			16	R		0.029853829	0	0	0	0	0	0	0	0
775	1	3	3			15	O		0.097237527	0	0	0	0	0	0	0	0
776	1	3	1	74	NO	74	I		0.062394122	0	0	0	1	0	0	0	0
776	2	3	2	390	NO	1	R		0.173346203	0	0	0	1	0	0	0	0
777	1	3	5			6	R	3	0.323473859	0	0	0	0	0	1	0	0
778	1	8	1			5	O	13	0.070015599	0	0	0	0	0	0	0	0
779	1	4	2			4	O		0.087257592	0	0	0	1	0	0	0	0
780	1	1	1			92	E		0.103362896	0	0	0	0	0	0	0	0
781	1	3	7			44	O		0.069224557	0	0	1	1	0	0	0	0
782	1	3	2	46	NO	39	R		0.06902361	0	0	0	0	0	0	0	0
782	2	3	2			33	E		0.12243121	0	0	0	0	0	0	0	0
783	1	3	4			12	O		0.032895963	0	0	0	1	0	0	1	1
784	1	1	2	327	NO	154	O		0.164417358	0	0	0	0	0	0	0	0
786	1	1	2			5	O		0.058339581	0	0	0	0	0	0	0	0
787	1	5	4			13	O		0.038847653	0	0	0	1	0	0	0	0
788	1	1	3			7	O		0.093895077	0	0	0	0	0	1	0	0
789	1	1	2	5	NO	5	I		0.053390794	0	0	0	0	0	0	0	0
789	2	1	3	322	NO	39	O		0.191033073	0	0	0	0	0	0	0	0
790	1	5	2			104	E		0.062757174	0	0	0	0	0	0	0	0
791	1	3	4	4	NO	4	I		0.042393611	0	0	0	0	0	0	0	0
791	2	3	1	22	NO	15	E		0.097441928	0	0	0	0	0	0	0	0
791	3	3	2	277	NO	97	O	1	0.109126272	0	0	0	0	0	0	0	0
791	4	3	1			168	O		0.0824016	0	0	0	0	0	0	0	0
792	1	1	1			4	R		0.070234751	0	0	0	0	0	0	0	0
793	1	1	1	232	YES	26	O		0.066612103	0	0	0	1	0	0	0	0
793	2	1	2			76	O		0.044182238	0	0	0	1	0	0	0	1
795	1	5	1			121	O		0.073999361	0	0	0	1	0	0	0	0
796	1	6	1			50	R		0.027044926	0	0	0	0	0	0	0	0
797	1	6	3			4	O		0.08123724	0	0	0	0	0	0	0	0
798	1	6	4	51	NO	3	O		0.086163302	0	0	0	1	1	1	0	0
798	2	6	7			2	O	2	0.130196774	0	0	0	1	1	1	0	0
799	1	3	1			2	O		0.080011689	0	0	0	0	0	0	0	0
800	1	1	1			23	O		0.078204528	0	0	0	0	0	0	0	0
801	1	3	1			6	O		0.042815247	0	0	0	0	0	0	0	0
802	1	1	2	246	NO	2	E		0.079694888	0	0	0	0	0	0	0	0
802	2	1	1	103	NO	27	O		0.061123036	0	0	0	0	0	0	0	0
802	3	1	0			15	O		0.140465796	0	0	0	0	0	0	0	0
803	1	4	1			15	O	-329	0.133861622	0	1	0	1	0	0	0	0
805	1	6	1			108	O		0.064561559	0	0	0	0	0	0	0	0
806	1	5	1			6	R		0.187923407	0	0	0	0	0	0	0	0
807	1	1	3			2	E		0.25155154	0	0	0	1	0	1	0	0
808	1	5	4			69	O	1	0.122645663	0	0	0	0	0	0	0	0
809	1	4	1	182	NO	108	O	11	0.078289526	0	0	1	1	0	0	0	1
809	2	4	3	43	NO	43	I	7	0.302455032	0	0	1	1	0	0	0	1
809	3	4	3	74	NO	13	O	7	0.222968217	0	0	0	1	0	0	0	1
809	4	4	2			13	E		0.295469852	0	0	1	1	0	0	0	1
810	1	1	2			71	O		0.071116242	0	0	0	1	0	1	0	0
811	2	3	3			0	I	11	0.074676644	0	0	0	0	0	0	0	1
814	1	1	2	59	NO	7	O	7	0.186480229	0	0	1	1	0	0	0	0
814	2	1	4	126	NO	22	O		0.258926865	0	0	1	1	0	0	0	0
814	3	1	4	42	NO	38	E		0.351115521	0	0	0	1	0	0	0	1
814	4	1	4	72	NO	17	O		0.378839035	0	0	0	1	0	0	0	1
814	5	1	5	161	NO	41	O		0.257124264	0	0	0	1	0	0	0	1
814	6	1	3	89	NO	89	I		0.307263817	0	0	0	1	0	0	0	1
815	1	1	6	120	NO	10	O		0.125181308	0	0	0	0	1	1	0	0
815	2	1	3	89	NO	66	E	11	0.209236532	0	0	0	0	0	1	0	0
817	1	7	4	43	NO	43	I		0.130673283	0	0	0	0	0	0	0	0
817	2	7	9	43	NO	43	I		0.245131609	0	0	0	0	0	0	0	1
817	3	7	3	31	NO	26	E		0.357941058	0	0	0	0	0	0	0	1
817	4	1	2	7	NO	7	I		0.331389947	0	0	0	0	0	0	0	1
817	5	1	6	94	NO	35	E	2	0.340666637	0	0	0	0	0	1	0	1
817	6	1	6	20	NO	18	E		0.486147967	0	0	0	1	0	1	0	1
817	7	1	12	14	NO	1	E		0.368225128	0	0	0	1	0	1	0	1
817	8	1	6	61	NO	9	O		0.406332653	0	0	0	1	0	1	0	1
818	1	1	0			22	O		0.02763252	0	0	0	0	0	0	0	0
819	1	3	4			3	O		0.163507663	0	0	0	1	0	1	0	0
822	1	1	1			107	O		0.282500125	0	0	0	0	1	1	0	1
823	1	3	3			11	R		0.021460509	0	0	0	0	0	0	0	0
824	1	3	11			4	O	4	0.21599773	0	0	0	1	1	1	0	0
826	1	4	3			115	R		0.041462758	0	0	0	0	0	0	0	0
827	1	3	5			11	O		0.119662484	0	0	1	1	0	1	1	1
828	1	3	3			5	O		0.063110983	0	0	0	0	0	0	0	0
829	1	2	7	21	NO	21	I		0.162998425	0	0	0	0	0	0	0	0
831	1	3	3			59	O	4	0.063767864	0	0	0	0	0	0	0	0
832	1	1	0	1	NO	1	I	7	0.157665285	0	1	0	0	0	0	0	0
832	2	1	4	17	NO	17	I		0.156565099	0	1	0	0	0	0	0	0
832	3	1	0	112	NO	112	I		0.169818488	0	1	0	0	0	0	0	0
832	4	1	2			10	E	12	0.13672984	1	1	0	0	0	0	0	0
833	1	4	2			3	E		0.127319456	0	0	0	0	0	0	0	0
834	1	1	1	35	YES	33	O	12	0.126130678	0	0	0	0	1	1	0	0
834	2	1	1			35	O		0.176588414	0	0	0	0	1	1	0	0
835	1	1	2			4	O		0.061386467	0	0	0	0	0	0	0	0
836	1	1	1			27	O		0.073306005	0	1	0	0	0	0	0	0
837	1	5	2			5	O		0.082992516	0	0	0	0	0	0	0	0
838	1	7	3			21	E		0.042975162	0	0	0	0	0	0	0	0
839	1	3	7			94	O	7	0.092558164	0	0	0	1	1	1	0	1
840	1	1	2	587	NO	10	O	7	0.096582276	0	0	1	1	0	0	0	0
840	2	1	3			75	O		0.125005437	0	1	0	1	0	1	0	1
841	1	1	10			4	R		0.089154771	0	0	0	0	1	1	0	0
842	1	1	6	10	NO	7	O		0.16067919	0	0	1	1	0	0	1	1
842	2	1	18			73	O		0.294060104	0	0	0	1	0	0	0	1
843	1	3	4			18	O		0.071691272	0	0	0	0	0	0	0	0
844	1	4	2	177	YES	59	O	2201	0.063691139	0	0	0	1	0	0	0	0
844	2	6	1	13	YES	7	E		0.082359842	0	0	0	1	0	0	0	0
844	3	6	6			63	R		0.083007968	0	0	0	1	0	0	0	0
845	1	5	9			125	E	3	0.051865387	0	0	0	0	0	0	0	0
846	1	1	4			73	O		0.351854642	0	0	1	1	0	1	1	1
847	1	3	1			172	O		0.055939369	0	0	0	0	0	0	0	0
848	1	6	9	298	NO	48	O		0.06454244	0	0	0	0	0	0	0	0
848	2	6	6	21	NO	3	O		0.047619954	0	0	0	0	0	0	0	0
848	3	6	2			97	O		0.162589714	0	0	0	0	0	0	0	0
849	1	1	3			22	O		0.044742713	0	0	0	0	0	0	0	0
850	1	3	20	61	NO	3	O		0.205883843	0	0	0	0	0	0	1	1
850	2	3	3	22	NO	2	O		0.220022951	0	0	0	1	0	0	0	1
850	3	3	4			28	E		0.168637037	0	0	0	1	0	0	1	1
851	1	6	3	6	NO	6	I		0.074415604	0	0	0	0	0	0	0	0
852	1	6	2	119	NO	5	O		0.041565941	0	1	0	0	0	0	0	0
852	2	6	2			5	O		0.117998841	0	1	0	0	0	0	0	0
853	1	1	5	477	NO	18	O	4	0.171547862	0	0	0	0	1	1	0	0
853	2	1	2			4	R		0.123946275	0	0	0	0	0	1	0	0
855	1	3	2	279	NO	96	O		0.073400844	0	0	0	0	0	0	0	0
855	2	3	8			27	R	20	0.112863514	0	0	0	1	0	0	0	0
856	1	3	2	351	NO	5	O	8	0.176785024	0	0	0	1	0	1	0	0
859	1	1	1			10	O		0.066081489	0	0	0	0	0	0	0	0
861	1	1	4			46	O		0.066767997	0	1	0	0	0	0	0	0
862	1	3	1			10	O	10	0.072594154	0	0	0	0	0	0	0	0
864	1	3	7			52	O		0.130171897	0	0	1	1	0	0	0	0
865	1	3	6			8	O		0.144244161	0	0	0	0	0	0	0	0
868	1	3	2			16	R		0.021283177	0	0	0	0	0	0	0	0
869	1	4	2	7	YES	3	O		0.038305072	0	1	0	0	0	0	0	0
869	2	4	6			4	O	14	0.216062717	0	1	0	0	0	0	0	0
870	1	3	6			7	O		0.107213416	0	0	0	0	0	0	0	0
871	1	1	2			96	O		0.065691879	0	0	0	0	0	0	0	0
872	1	3	3	5	NO	5	I		0.135650218	0	0	0	0	0	0	0	0
872	2	3	7	3	NO	3	I		0.308946656	0	0	0	1	0	0	0	0
872	3	3	2			40	O	7	0.28931166	0	0	0	1	0	0	0	0
873	1	3	14	53	NO	2	R		0.052048841	0	0	0	0	0	0	0	0
874	1	3	2			69	O		0.043645883	0	0	0	0	0	0	0	0
875	1	5	2			6	O	6	0.074741953	1	1	0	0	1	1	0	0
876	1	3	3			34	O		0.069603858	0	0	1	1	0	1	0	0
878	1	1	3	49	NO	21	O	13	0.062394453	0	0	0	1	0	1	0	0
880	1	1	4	152	NO	47	O		0.060746954	0	0	0	0	0	0	0	0
880	2	1	2			21	O		0.180618841	0	0	0	0	0	0	0	0
881	1	3	3			2	O		0.069377738	0	0	0	0	0	0	0	0
882	1	3	9	8	NO	8	I		0.064737671	0	0	0	1	0	0	0	0
883	1	1	1			14	O		0.037727779	0	0	0	0	0	0	0	0
884	2	8	10	55	NO	55	I		0.44673973	0	0	0	1	0	1	0	0
884	3	8	6			4	E		0.311616037	0	0	0	1	0	1	0	1
885	1	6	2	167	NO	167	I		0.096872467	0	1	0	0	0	0	0	0
886	1	1	1			70	E		0.067262203	0	0	0	0	0	0	0	0
887	1	6	5	96	NO	21	O		0.082852902	0	0	0	1	0	0	0	1
887	2	6	6			37	O		0.307958578	0	0	0	1	0	0	0	1
888	1	3	1	628	NO	27	O		0.236137546	0	0	0	0	1	1	0	0
888	2	3	6	16	NO	4	O	4	0.194662288	0	0	1	1	1	1	0	0
888	3	3	5			9	O		0.25068113	0	0	1	1	1	1	1	1
889	1	6	2			5	O		0.06175163	0	0	0	0	0	0	0	0
891	1	6	3			18	O		0.041272689	0	0	0	1	0	0	0	0
892	1	1	12			26	O		0.10365684	0	0	0	0	0	1	0	0
893	1	3	2			30	R		0.049110078	0	0	1	1	0	0	0	0
894	1	1	7	7	NO	7	I		0.39685617	0	0	0	0	0	1	0	0
895	1	1	9			2	E		0.073313702	0	0	0	0	0	0	0	0
896	1	1	2	141	NO	141	I		0.102610151	0	0	0	0	0	0	0	0
897	1	8	1			39	O		0.06812448	0	0	0	0	0	1	0	0
898	1	3	2			18	O	5	0.077983707	1	1	0	1	0	0	0	0
899	1	3	2			56	O		0.052099275	0	0	0	0	0	0	0	0
900	1	6	1			6	O		0.048292128	0	0	0	0	0	0	0	0
901	1	3	1			96	O		0.036520635	0	0	0	0	0	0	0	0
902	1	3	1			8	O		0.041530429	0	0	0	0	0	0	0	0
904	1	7	1			9	O	9	0.074460974	0	0	0	0	0	0	0	1
905	1	3	6			31	E		0.051124789	0	0	0	0	0	0	0	0
906	1	3	4			14	E		0.133481622	0	0	0	0	0	0	0	0
907	1	7	3			3	O	3	0.073194697	0	0	0	0	0	0	0	0
909	1	1	1			1	O		0.044736631	0	0	0	0	0	0	0	0
910	1	1	3			46	R		0.104082638	1	0	0	0	0	1	0	0
911	1	6	6	23	NO	8	O	8	0.215351328	0	0	0	0	0	1	0	0
912	1	6	6			80	O		0.03906722	0	0	0	0	0	0	0	0
913	1	3	3			22	O		0.052270724	0	0	0	0	0	0	0	0
914	1	1	2	618	NO	168	O		0.107578444	0	0	0	0	0	0	0	0
915	1	6	3			1	E		0.098527636	0	0	0	0	0	0	0	0
916	1	6	2			136	O		0.130644907	0	0	0	0	0	0	0	0
917	1	8	2	68	NO	6	O		0.097194145	0	0	0	1	1	0	0	0
917	2	8	2			131	E		0.221359561	0	0	0	0	0	1	0	0
918	1	6	2			3	O		0.1146275	0	0	0	0	0	0	0	0
919	1	3	4			86	O		0.082244605	0	0	0	0	0	1	1	1
920	1	1	11	88	YES	5	R		0.09557366	0	0	0	0	0	0	0	0
920	2	1	3			10	O		0.132988079	0	0	0	0	0	0	0	0
921	1	6	3			7	R		0.067173135	0	0	0	0	0	0	0	0
922	1	3	3			66	O		0.068087562	0	0	0	0	0	0	0	0
924	1	3	3	166	NO	91	E	5	0.239209438	0	0	0	0	0	0	0	0
924	2	3	1	21	NO	21	I		0.210557885	0	0	0	0	0	0	0	0
924	3	3	3			83	O		0.200992467	0	0	0	0	0	0	0	0
925	1	6	10	13	YES	7	O		0.23038533	0	0	0	0	0	0	0	0
925	2	6	3	68	YES	5	O		0.251669764	0	0	0	0	0	0	0	0
925	3	6	3			18	R		0.219999075	0	0	0	0	0	0	0	0
928	1	1	13	8	NO	6	O		0.117831991	0	0	0	0	0	0	0	0
928	2	1	5	5	NO	5	I		0.212227963	0	0	0	0	0	1	0	0
928	3	1	3			7	O	7	0.16544522	0	0	0	0	0	1	0	0
929	1	1	2			14	O		0.111186313	0	0	0	0	0	0	0	0
930	1	3	3			31	O		0.025636921	0	0	0	0	0	0	0	0
931	1	3	1			1	E		0.069981336	0	0	0	0	0	0	0	0
932	1	1	3			40	O		0.081951251	0	0	0	0	0	0	0	0
933	1	1	5			55	O		0.087722782	0	0	0	0	0	1	0	0
934	1	4	6	118	NO	13	O	13	0.031816965	0	0	0	0	0	0	0	0
934	2	4	2	23	NO	6	O	6	0.127781663	0	0	0	0	0	0	0	0
934	3	4	14			10	O	7	0.139753555	0	0	0	1	0	0	0	0
935	2	3	2			25	O		0.065085137	0	0	0	1	0	0	0	0
936	1	1	9	8	NO	1	E		0.088417229	0	1	0	0	0	1	0	0
938	1	3	3	327	NO	15	O		0.110522818	0	0	0	0	0	0	0	1
939	1	4	2			140	O		0.085649166	0	0	0	0	0	0	0	0
941	1	4	2	223	NO	85	O	3	0.166902779	1	1	0	1	0	0	0	1
941	2	2	2	283	NO	78	O		0.136563825	1	1	0	1	0	1	0	1
941	3	4	4			80	O	4	0.069625703	1	1	0	0	0	0	0	1
943	1	1	3			5	O		0.092218646	0	0	0	0	0	1	0	0
944	1	5	3			6	O	12	0.065824559	0	0	0	0	0	0	0	0
945	1	6	3			8	O		0.068433607	0	1	0	0	1	1	0	0
946	1	1	2			6	E		0.050402441	0	0	0	0	0	0	0	0
947	1	1	4			12	O		0.125824898	1	1	0	1	1	1	0	0
948	1	1	3			18	R		0.168596711	0	0	0	0	0	0	0	1
950	1	1	4	64	NO	7	O		0.123650215	0	0	0	1	0	1	0	0
951	1	4	5			29	O		0.087859726	0	0	0	0	0	0	0	0
953	1	4	6	19	NO	3	O	3	0.121796636	1	1	0	0	0	1	0	0
953	2	4	2			6	O		0.172745353	0	1	0	0	0	1	1	1
954	1	1	3	2	NO	2	I		0.091983328	0	0	0	0	0	0	0	0
954	2	1	9	9	NO	8	E		0.295443426	0	0	0	0	0	0	0	0
954	3	1	6	27	YES	7	O		0.267418816	0	0	0	0	0	0	0	0
954	4	1	1	364	YES	35	O		0.477744108	0	0	0	0	0	0	0	0
954	5	1	2			37	R		0.132164383	0	0	0	0	0	0	0	0
955	1	1	5	18	NO	2	E		0.077299403	0	0	0	1	0	0	0	0
955	2	1	4			45	O		0.132257993	0	0	0	1	0	1	0	0
957	1	5	1	121	NO	121	I		0.19585669	0	0	1	1	1	1	0	0
958	1	7	6	10	YES	10	I		0.133206695	0	0	0	0	0	0	0	0
958	2	7	13	11	NO	11	E		0.250481327	0	0	0	0	0	0	0	1
959	1	6	2			83	O		0.130456684	0	1	0	0	0	0	0	0
961	1	6	1			159	O		0.032481818	0	0	0	0	0	0	0	0
963	1	4	12			34	R	8	0.18287825	1	1	0	0	0	0	1	1
964	1	8	5			20	E		0.122426878	0	0	1	1	0	0	0	0
965	1	5	2			11	O		0.10704502	0	0	0	1	0	0	0	0
966	1	1	4	21	NO	5	O		0.1523013	0	0	0	1	0	1	0	0
966	2	1	3	149	NO	2	O		0.205519119	0	0	0	1	0	1	0	0
967	1	6	4			79	O		0.0703477	0	0	0	0	0	0	0	0
968	1	6	1	66	NO	66	I		0.053930115	0	1	0	1	0	0	0	0
968	2	5	3	3	NO	3	I	7	0.121753493	0	1	0	1	0	0	1	1
968	3	5	3	60	NO	2	O	7	0.162678976	0	1	0	1	0	0	0	1
968	4	5	3	22	NO	9	O	9	0.202705286	0	1	0	1	0	1	0	1
968	5	5	4	13	NO	2	O		0.1190901	1	1	0	1	0	1	0	1
968	6	5	4			1	O	1	0.111342763	0	1	0	1	0	1	0	1
970	1	6	1			8	O		0.05342944	0	0	0	0	0	0	0	1
971	1	1	2			19	R		0.084204519	0	0	0	0	0	0	0	0
973	1	6	2	34	NO	34	I		0.096304055	0	0	0	0	0	1	0	0
973	2	6	0			28	O		0.185957623	0	0	0	0	0	1	0	0
974	1	4	2	24	NO	14	O		0.165205508	0	0	0	1	0	0	0	0
974	2	4	7	6	NO	6	I		0.379413303	0	0	0	1	0	0	0	1
975	1	4	4	184	NO	12	O		0.058893312	0	0	0	1	0	0	0	0
976	1	1	11	506	NO	1	O	1	0.243396488	0	0	0	0	1	1	0	0
976	2	6	1			5	O		0.068935958	0	0	0	0	0	1	0	0
977	1	6	3	16	YES	8	O		0.141360099	0	0	0	0	0	0	0	0
977	2	6	7			5	R	1	0.177188525	0	0	0	0	0	0	0	0
978	1	4	0			26	O	20	0.026276329	0	0	0	0	0	0	0	0
979	1	2	3	125	NO	41	R		0.232652269	0	0	0	0	0	0	0	0
980	1	6	1			7	R		0.034993918	0	0	0	0	0	0	0	0
981	1	3	1			6	O		0.174833321	0	0	0	0	0	0	0	0
982	1	3	0			101	O		0.078150136	0	0	0	0	0	0	0	1
983	1	6	13			1	W		0.07725322	0	0	0	0	0	0	0	0
985	1	1	1			0	O		0.031940015	0	0	0	0	0	0	0	0
986	1	1	3			8	O		0.070494114	0	0	0	0	0	0	0	0
987	1	1	3			9	W		0.06300407	0	0	0	0	0	1	0	0
988	1	6	2			149	O		0.10275635	0	0	0	0	0	0	0	0
989	1	6	1	258	NO	6	O		0.10081986	0	0	0	0	0	1	0	1
990	1	6	8	332	NO	16	O		0.052760222	0	0	0	1	0	1	0	0
990	2	6	0			2	O		0.074820661	0	0	0	1	0	1	0	0
991	1	6	6	20	NO	6	O	6	0.111268903	0	0	0	0	0	1	0	0
992	1	6	5			18	O		0.044980228	0	0	0	0	0	0	0	0
994	1	5	4			9	O		0.058215385	0	0	0	0	0	0	0	0
995	1	7	2			9	O	9	0.057275107	0	0	0	0	0	0	0	0
996	1	4	2	1	NO	1	I	39	0.057986942	0	0	0	0	0	0	0	0
996	2	4	4	148	NO	148	O		0.268330118	0	0	0	1	0	1	0	0
997	1	5	2			2	O		0.056152105	0	0	0	0	0	0	0	0
998	1	3	2			33	O		0.058467398	0	0	0	0	0	0	0	0
999	1	6	3			5	O		0.075044877	0	0	0	0	0	0	0	0
1000	1	5	4			6	R	1	0.068287801	0	0	0	0	0	0	0	0
1001	1	6	3			5	O		0.035800559	0	0	0	0	0	0	0	0
1002	1	6	3			9	O		0.092350551	0	0	0	0	1	1	0	0
1003	1	7	5			24	E		0.052331889	0	0	0	0	0	0	1	1
1004	1	1	2			54	O		0.108159991	0	0	0	0	0	0	0	0
1005	1	3	5			50	O		0.11737325	0	0	0	0	0	0	0	0
1006	1	3	1			41	O		0.078411935	0	0	0	0	0	0	0	0
1007	1	6	4	107	NO	75	O		0.22096357	0	0	0	1	0	0	1	1
1007	2	6	4	6	NO	1	R	6	0.302216301	0	0	0	0	0	0	0	1
1007	3	6	3	26	NO	26	I		0.262394479	0	0	0	0	0	0	0	1
1008	1	5	4			85	O		0.041514358	0	0	0	0	0	0	0	0
1009	1	1	5			12	E		0.094870532	0	0	0	1	1	1	0	0
1011	1	6	2			9	R		0.066668378	0	0	0	1	0	0	0	0
1012	1	6	2			26	O		0.068228417	0	0	0	0	0	0	0	0
1013	1	6	2	1	NO	1	I		0.117698047	0	0	0	1	0	1	0	1
1014	1	3	2	44	NO	44	I		0.101852162	0	0	0	0	0	1	0	0
1014	3	3	2	31	NO	31	I	14	0.092102698	0	0	0	0	0	1	0	1
1014	4	3	3			29	E		0.140444799	0	0	0	0	0	1	0	1
1015	1	4	1	16	YES	5	O		0.086680015	0	0	0	0	0	0	0	0
1016	1	1	1	82	YES	1	R	8	0.116787999	0	0	0	0	0	0	0	0
1016	2	1	1	191	YES	23	O	9	0.146781104	0	0	0	0	0	0	0	0
1016	3	1	8			15	O	1	0.175778941	0	0	0	0	0	0	0	0
1017	1	4	1	317	NO	15	O		0.051876794	0	0	0	1	0	0	0	0
1018	1	3	2	14	NO	4	O		0.0934992	0	0	0	0	0	0	0	0
1019	1	1	2			17	O		0.205284677	0	0	0	0	0	0	0	0
1020	1	1	1			17	O		0.191857468	0	0	0	0	0	0	0	0
1021	1	3	1			49	O		0.15096058	0	0	0	0	0	0	0	0
1022	1	1	5	36	NO	36	I		0.170560353	0	0	0	0	1	1	0	0
1022	2	1	7	92	NO	42	O		0.161773339	0	0	0	0	0	1	0	0
1023	1	4	11	55	NO	40	E	7	0.207698521	0	0	1	1	0	0	1	1
1024	1	8	6	25	NO	9	O	-25	0.066338389	0	0	0	1	0	1	0	0
1024	2	8	4			111	O		0.098429376	0	0	0	1	0	1	0	0
1025	1	6	0			21	O		0.303857939	0	1	1	1	1	1	0	1
1026	1	1	10	181	NO	2	O	2	0.305055254	0	0	0	1	0	1	0	1
1026	2	1	4	13	NO	13	I	5	0.077533383	0	0	0	1	0	1	0	1
1026	3	1	4	35	NO	30	O		0.167290931	0	0	0	1	0	1	0	1
1026	4	1	3	25	NO	5	O		0.139078851	0	0	0	1	0	1	0	1
1026	5	1	9			21	O		0.194712746	0	0	0	1	0	1	0	1
1027	1	4	1			23	R	8	0.043321769	1	1	0	0	0	0	0	0
1028	1	1	1			12	O		0.144479471	0	0	0	0	0	0	0	0
1030	1	7	8	190	NO	14	O	8	0.211260542	0	0	0	0	0	1	0	0
1030	2	7	6	57	NO	21	E	1	0.190329502	0	0	0	1	1	1	0	0
1030	3	7	2			46	O	3	0.251138152	0	0	0	1	0	1	0	0
1031	1	6	2	278	NO	4	O		0.121472842	0	0	0	1	0	1	0	1
1032	1	6	2			48	O		0.081824367	0	0	0	0	0	0	1	1
1033	1	4	1	54	NO	54	I		0.044217717	0	0	0	0	0	0	0	0
1034	1	6	5			2	O		0.058927657	0	0	0	0	0	0	0	0
1035	1	1	16	463	YES	2	E	14	0.214239678	1	1	0	0	0	0	0	0
1035	2	1	5			178	O		0.053630474	0	0	0	0	0	1	0	0
1037	1	2	1	356	YES	170	O		0.048846746	0	0	0	0	0	0	0	0
1038	1	6	3	4	NO	4	I		0.12960504	0	0	0	0	0	0	0	0
1040	1	6	1			13	O		0.063637185	0	0	0	0	0	0	0	0
1042	1	4	1			27	O	11	0.046028393	0	0	0	0	0	0	0	0
1044	1	6	1			149	E		0.07850309	0	0	0	0	0	0	0	0
1045	1	1	1			41	O		0.125081629	0	0	0	0	0	0	0	0
1046	1	4	0	427	NO	1	E	5	0.147516104	0	0	1	1	0	1	0	0
1047	1	1	2	3	YES	3	I		0.04281421	0	0	0	0	0	0	0	0
1047	2	1	5			10	O		0.135604679	0	0	0	0	0	0	0	0
1049	1	4	6	328	NO	7	R	6	0.352580955	0	0	0	0	0	1	0	0
1049	2	4	1	71	NO	4	O		0.086357748	0	1	0	0	0	1	0	0
1049	3	1	24	57	YES	6	W		0.343358855	0	1	0	1	0	1	0	0
1049	4	1	2	7	NO	7	O		0.206932061	0	1	0	1	0	1	0	0
1049	5	1	3	21	NO	8	O		0.337406079	0	1	0	1	0	1	0	1
1049	6	1	4			1	O		0.197834687	0	1	0	1	0	1	0	1
1050	1	6	1			37	O		0.092763724	0	0	0	0	0	0	0	0
1051	1	1	3	46	YES	15	O		0.054031487	0	0	0	0	0	0	0	0
1051	2	1	3			7	O		0.110924479	0	0	0	0	0	0	0	1
1052	1	1	3			8	O		0.037664338	0	0	0	0	0	0	0	0
1053	1	1	1			23	O		0.053901386	0	0	0	0	0	0	0	0
1055	1	8	3	30	NO	12	O		0.145493767	0	0	0	0	0	0	0	0
1055	2	8	4			7	O		0.25967421	0	0	0	0	0	0	0	0
1056	1	6	1			6	O		0.05017965	0	0	0	0	0	0	0	0
1057	1	1	9	67	NO	67	I		0.306524175	0	0	1	1	0	1	0	1
1057	2	1	3	165	NO	54	O		0.321150235	0	0	0	1	1	1	0	1
1057	3	1	2	35	YES	35	I		0.258797698	0	0	0	1	0	1	0	0
1057	4	1	3	164	NO	72	O	18	0.220536821	0	0	0	1	0	1	0	0
1057	5	1	20	4	NO	4	I		0.334105295	0	1	0	1	0	1	0	1
1057	6	1	5	175	NO	7	O		0.235511546	0	1	0	1	0	1	0	1
1057	7	1	2	23	NO	23	I		0.244471689	0	1	0	1	0	1	0	1
1057	8	1	21	20	NO	17	O		0.294221834	0	1	0	1	0	1	0	1
1058	1	1	3	282	NO	168	O		0.048890296	0	0	0	0	0	0	0	0
1058	2	1	3			8	O		0.041979066	0	0	0	0	0	0	0	0
1059	1	5	1			16	O		0.066432328	0	0	0	1	0	0	0	0
1060	1	6	5			10	O		0.034141328	0	0	0	0	0	0	0	0
1061	1	5	6	511	NO	15	R	23	0.104063994	0	0	1	1	1	1	0	0
1061	2	5	3			147	O		0.077434556	0	0	0	0	0	1	0	0
1062	1	4	3	39	NO	22	O	4	0.198394649	0	0	1	1	0	0	0	0
1062	2	4	7			18	O		0.333155613	0	0	0	1	0	0	0	0
1063	1	4	3			2	O		0.099959198	0	0	0	0	0	0	0	0
1064	1	8	4			13	O		0.084430476	0	0	0	1	0	0	0	1
1065	1	6	1			51	E		0.086535433	0	0	0	0	0	1	0	0
1067	1	6	1			24	E		0.058267384	0	0	0	0	0	0	0	0
1068	1	1	5			39	O		0.039816949	0	0	0	0	0	0	0	0
1069	1	3	8	4	NO	2	O		0.201964133	0	0	0	1	0	0	0	0
1069	2	3	7			25	R		0.194509596	0	0	0	1	0	0	0	0
1070	1	6	3			6	O		0.095485241	0	0	0	0	0	0	0	0
1071	1	6	2	101	NO	12	O		0.10269189	0	0	0	0	1	1	0	0
1072	1	6	1			13	O		0.044763948	0	0	0	0	0	0	0	0
1073	1	3	2	16	NO	16	I		0.117896443	0	0	0	0	0	0	0	0
1073	2	3	4			28	O		0.214315987	0	0	0	1	0	1	0	0
1074	1	6	3			15	O		0.126260952	0	0	0	0	0	0	0	0
1075	1	6	1			34	O		0.039969324	0	0	0	0	0	0	0	0
1076	1	6	3			10	O		0.041517402	0	0	0	0	0	0	0	0
1078	1	6	1			27	R		0.021674934	0	0	0	0	0	0	0	0
1079	1	4	7			2	O	2	0.078981033	0	0	0	0	0	1	0	1
1080	1	2	7			41	R		0.092708729	0	0	0	0	0	0	0	0
1081	1	6	3	286	NO	59	O		0.066963379	0	0	0	0	0	0	0	0
1081	2	6	7			32	O		0.070678719	0	0	0	0	0	0	0	0
1083	1	4	1	16	YES	8	R	2	0.072157881	0	1	0	1	0	1	0	0
1083	2	4	5			17	R	7	0.113564076	0	1	0	1	0	1	0	0
1084	1	6	2			12	O		0.032302186	0	0	0	0	0	0	0	0
1085	1	6	2			46	O		0.03363602	0	0	0	0	0	0	0	0
1086	1	6	2	171	NO	14	O		0.106584878	0	0	0	0	0	0	0	0
1087	1	6	0			12	E		0.203996722	0	0	0	0	0	0	0	1
1088	1	6	7			10	R		0.175314747	0	1	0	0	1	0	0	0
1090	1	4	2			1	O		0.043183026	0	0	0	0	0	1	0	0
1091	1	6	1			7	O		0.039506698	0	0	0	0	0	0	0	0
1092	1	3	3			5	O		0.179371691	0	0	0	1	0	0	0	0
1093	1	2	1			31	O		0.068831461	0	0	0	0	0	0	0	0
1094	1	3	1			31	O		0.035667964	0	0	0	0	0	0	0	0
1095	1	6	2			13	O		0.031157125	0	0	0	0	0	0	0	0
1096	1	6	3			8	O	8	0.043492434	0	0	0	0	0	1	0	0
1097	1	1	5			14	O		0.098188643	0	0	0	0	0	0	0	0
1099	1	6	1			15	O		0.046401675	0	0	0	0	0	0	0	0
1100	1	6	12	19	YES	13	O		0.174604472	0	0	0	1	0	0	0	0
1100	2	6	14	3	NO	3	I		0.203194246	0	0	0	1	0	0	0	0
1100	3	6	4	172	NO	36	O		0.195365733	0	0	0	1	0	0	0	0
1100	4	6	1	9	NO	2	R		0.113543868	0	0	0	1	0	0	0	0
1100	5	6	1			2	E		0.125899132	0	0	0	1	0	0	0	0
1101	1	4	4			33	O		0.025092906	0	0	0	0	0	0	0	0
1102	1	6	6			1	R		0.08585116	0	0	0	0	0	0	0	0
1103	1	4	0			11	O		0.081075494	0	0	0	0	0	0	0	0
1104	1	7	3	2	NO	2	I	7	0.093441062	0	0	0	1	0	1	0	0
1104	2	7	3			9	O	9	0.224742718	0	0	1	1	1	1	0	1
1105	1	6	3	249	NO	37	O		0.066507383	0	0	0	0	0	1	0	0
1106	1	1	4			14	O		0.087133668	0	0	0	0	0	0	1	1
1107	1	6	3			2	O		0.045754614	0	0	0	0	0	0	0	0
1108	1	7	2	103	NO	10	O	20	0.07598782	0	0	1	1	0	0	0	0
1108	2	1	2			9	O		0.115084203	0	0	0	1	0	0	0	0
1109	1	5	2	66	NO	4	O	4	0.27713066	0	0	1	1	0	0	0	0
1109	2	5	3	243	NO	8	O		0.326752246	0	0	1	1	0	0	1	1
1109	3	5	3	102	YES	8	R	9	0.12125548	0	0	1	1	0	0	0	1
1109	4	5	1	45	NO	6	O	4	0.101852167	0	0	0	1	0	1	0	0
1110	1	6	7			91	O		0.067582116	0	0	0	0	0	0	1	1
1111	1	6	2			5	E		0.084157206	0	0	0	0	0	0	0	0
1112	1	7	3			4	O	7	0.084455732	0	0	0	1	0	0	0	1
1113	1	4	3			166	O	3	0.07271814	0	0	0	0	0	0	0	0
1114	1	6	1			8	O		0.036273528	0	0	0	0	0	0	0	0
1115	1	4	1			4	O		0.039488207	0	0	0	0	0	0	0	0
1116	1	4	4			108	O		0.106352483	0	0	0	0	0	1	1	1
1118	1	6	2			1	E		0.048728682	0	0	0	0	0	0	0	0
1119	1	6	3			65	O		0.066002336	0	0	0	0	0	1	0	0
1120	1	6	3	53	YES	21	E		0.050391344	0	0	0	0	0	0	0	0
1120	2	6	3	585	YES	19	O		0.15869556	0	0	0	0	0	0	0	0
1120	3	2	4			18	E		0.036861158	0	0	0	1	0	0	0	0
1122	1	6	6			120	O		0.069161818	0	0	0	0	0	0	0	0
1124	1	6	8			2	R		0.031923189	0	0	0	1	0	0	0	0
1125	1	5	3			10	O		0.038851964	0	0	0	0	0	0	0	0
1126	1	6	4			10	O		0.04167615	0	0	0	0	0	0	0	0
1128	1	1	6			54	E		0.259020447	0	0	0	1	0	1	0	0
1129	1	6	2			3	O		0.059899722	0	0	0	0	0	0	0	0
1131	1	6	1	126	NO	5	O		0.099711038	0	0	0	0	1	1	0	1
1131	2	6	3	452	YES	3	O		0.103278649	0	0	0	0	0	1	0	1
1131	3	6	3	126	NO	54	O		0.096683021	0	0	0	0	0	0	0	0
1132	1	4	1	186	NO	5	O	17	0.042338237	0	0	0	0	0	0	0	0
1132	2	4	7			4	O		0.050281889	0	0	0	0	0	0	0	0
1133	1	3	1	359	NO	4	O		0.153272029	0	0	0	0	1	1	0	0
1133	2	3	1	133	YES	10	O		0.1086832	0	1	0	1	0	1	0	0
1133	3	3	1			3	O		0.075860205	0	1	0	1	0	1	0	0
1134	1	7	4			21	O		0.039739143	1	1	0	0	0	0	0	0
1136	1	6	1			38	O		0.061450014	0	0	0	0	0	0	0	0
1137	1	1	1			4	O		0.058023061	0	0	1	1	0	0	0	0
1139	1	7	2			8	R		0.090644344	1	1	0	0	0	0	0	0
1140	1	6	4			29	O	6	0.059990138	0	0	0	0	0	0	0	0
1141	1	5	2			12	O		0.171868549	0	0	0	0	0	0	0	0
1142	1	5	1			25	O		0.157285698	0	0	0	0	0	0	0	0
1143	1	8	6			37	O	13	0.137552065	0	0	0	1	0	0	0	0
1144	1	6	2			0	O		0.040590553	0	1	0	0	0	0	0	0
1147	1	6	3			4	O		0.035320558	0	0	0	0	0	0	0	0
1148	1	4	3			3	O		0.055040013	0	0	0	1	0	1	0	0
1149	1	5	5			6	O		0.352435814	0	0	0	0	1	1	0	1
1150	1	6	1			3	O		0.087852295	0	0	0	0	0	0	0	0
1151	1	6	2			7	O		0.062083936	0	0	0	0	0	0	0	0
1152	1	5	6			5	O	11	0.096722383	0	0	0	0	1	1	1	1
1153	1	1	1	34	NO	34	I		0.362153768	0	0	1	1	1	1	0	0
1155	1	6	10			7	O		0.082545685	0	0	0	0	0	1	0	0
1156	1	6	2			16	O		0.046961572	0	0	0	0	0	0	0	0
1158	1	6	2			2	E		0.158894663	0	0	0	1	0	0	0	0
1159	1	1	1	34	NO	10	O		0.112124793	0	0	0	0	0	0	0	0
1159	2	1	14	22	NO	6	O	11	0.234250875	0	0	0	1	1	1	0	0
1159	3	1	7	45	NO	9	R	3	0.29924467	0	0	0	1	0	1	0	0
1159	4	1	7			18	R	2	0.385167645	0	0	0	1	0	1	0	0
1160	1	3	3	369	NO	108	O		0.098011132	0	0	0	1	0	0	0	0
1160	2	3	3	314	YES	142	O		0.13927834	0	0	0	0	0	1	0	0
1161	1	3	3			30	E	13	0.103108407	1	1	0	0	0	0	0	0
1162	1	6	4			5	O		0.082027046	0	0	0	0	0	0	0	0
1163	1	1	3	49	NO	49	I		0.110703788	0	0	1	1	0	0	0	0
1163	4	1	2			25	O		0.042760646	0	0	0	1	0	0	0	0
1164	1	6	4	9	NO	4	O		0.063458823	0	0	0	0	0	1	0	1
1164	2	6	17			3	R		0.222013464	0	0	0	0	0	1	0	1
1165	2	4	3	188	NO	153	O	2	0.100770338	0	0	0	0	0	0	0	0
1166	1	5	1			7	R		0.094033824	0	0	0	0	0	0	0	0
1167	1	1	1			2	W		0.048889938	0	0	0	1	0	0	0	0
1168	1	7	2	579	NO	23	O		0.129583988	0	0	0	0	0	0	0	1
1169	1	6	3			6	O		0.091902818	0	0	0	0	0	0	0	0
1170	1	1	1			30	R		0.044131974	0	0	0	0	0	0	0	0
1173	1	1	2	74	NO	74	I		0.207827678	0	0	0	1	0	1	0	1
1175	2	6	3	48	NO	48	I		0.090783723	0	0	0	0	0	0	0	0
1175	3	4	4	217	YES	129	O	7	0.198889362	0	0	0	1	0	0	1	1
1175	4	6	2	25	NO	25	I		0.062700466	0	0	0	1	0	0	0	1
1175	5	6	2			147	E		0.135203784	0	0	0	1	0	0	0	1
1176	1	6	2	38	NO	2	R	2	0.071827311	0	0	0	0	0	1	0	0
1176	2	6	6			26	R		0.195097906	0	1	0	0	0	1	0	0
1179	1	4	3			16	O	6	0.154386292	0	0	1	1	0	0	1	1
1181	1	1	2			11	O		0.058772152	0	1	0	0	0	1	0	0
1182	1	7	2			2	R		0.025218219	0	0	0	0	0	0	0	0
1183	1	1	6			26	O		0.100011631	0	0	0	0	0	1	0	0
1184	1	2	7	106	NO	95	O		0.238818981	0	0	0	1	1	1	0	1
1184	2	2	7			131	E		0.154403844	0	0	1	1	0	1	1	1
1185	1	6	2	51	NO	35	O		0.109213808	0	1	0	0	0	1	0	1
1185	2	6	4			81	O		0.172053253	0	1	1	1	0	1	0	1
1187	1	5	6	6	NO	6	I		0.073169489	0	0	0	0	0	0	0	0
1187	2	5	1			5	R		0.18482177	0	0	0	0	0	0	0	0
1188	1	6	7			5	O		0.056131654	0	0	0	0	0	0	0	0
1189	1	4	1			146	O		0.019066821	0	0	0	0	0	0	0	0
1190	1	4	7	10	NO	10	I	13	0.074178939	0	0	0	0	0	0	0	0
1190	2	4	5			30	O	-332	0.242583373	0	0	0	0	0	1	0	0
1191	2	5	2			69	O		0.074557915	0	0	0	0	0	1	0	0
1192	1	4	4			29	O	7	0.056029226	0	0	0	0	0	0	0	0
1194	1	2	2			37	R		0.109572609	1	1	0	0	0	0	0	0
1195	1	1	3	6	NO	6	I		0.114246843	0	0	0	0	0	1	0	0
1195	2	1	2	1	NO	1	I		0.264918606	0	0	0	0	0	1	0	0
1196	1	6	6	162	NO	162	I		0.074649153	0	0	0	1	0	0	0	0
1196	2	6	3			20	O		0.121406328	0	0	0	1	0	1	0	0
1197	1	4	2			30	O		0.071329668	0	0	0	0	0	0	1	1
1199	1	3	4	185	NO	20	O		0.109338042	0	0	0	0	0	0	0	0
1201	1	6	8	9	NO	1	R		0.17309422	0	0	0	0	0	0	1	1
1202	1	1	6			21	O		0.054721224	0	0	0	1	0	1	0	0
1203	1	2	8	29	NO	12	O		0.08934017	0	0	0	1	0	0	0	0
1203	2	2	3	45	NO	8	O		0.232140104	0	0	0	1	0	0	0	0
1204	1	6	3			46	O		0.054816958	0	0	0	0	0	0	0	0
1206	1	6	2			62	O		0.355303377	0	0	0	0	0	0	0	0
1207	1	5	1			91	E		0.096058027	0	0	0	1	0	0	0	0
1208	1	5	3			4	O	-27	0.070416421	0	0	1	1	0	0	0	0
1209	1	5	2			5	O		0.051109158	0	0	0	0	0	0	0	0
1210	1	4	2	306	NO	104	E		0.125108574	0	0	0	1	0	0	0	0
1211	1	6	1			70	O		0.044206822	0	0	0	0	0	0	0	0
1212	1	4	1			120	O		0.083417366	0	0	0	0	0	0	0	0
1213	1	2	7			30	O		0.305473011	0	0	0	1	0	1	0	0
1215	1	4	35	219	NO	11	O		0.372353964	0	0	1	1	0	0	0	1
1215	2	4	3	143	NO	61	E	3	0.151940198	0	0	0	1	0	0	1	1
1215	3	4	0	34	NO	4	O		0.27454795	0	0	0	1	0	0	0	1
1216	1	6	3			1	W		0.108664186	0	0	0	1	0	0	0	0
1217	1	6	4	61	NO	34	R		0.159812829	0	0	1	1	1	1	1	1
1218	1	7	3			13	O	13	0.07132115	0	0	0	0	0	0	0	0
1219	1	4	2			1	O		0.040679563	0	0	0	0	0	0	0	0
1220	1	6	4			8	O		0.070188407	0	0	0	0	0	0	0	0
1222	1	1	3	161	NO	7	O		0.054744442	0	0	0	0	0	0	0	0
1222	2	1	2			7	O		0.09061754	0	0	0	0	0	0	0	0
1223	1	4	2			11	E		0.027771244	0	0	0	0	0	0	0	0
1224	1	4	3			22	O	7	0.074300995	0	0	0	0	0	0	0	0
1225	1	1	6	625	NO	5	O		0.189174999	0	0	0	0	0	0	0	0
1226	1	5	1			10	O		0.118193225	0	0	0	1	1	1	0	0
1227	1	4	6	23	YES	23	I		0.101021329	0	0	0	0	0	0	0	0
1228	1	5	2			11	O		0.114054361	0	0	1	1	0	0	0	0
1229	1	6	1			6	O		0.105559842	0	0	0	0	0	0	0	0
1230	1	4	4			14	E		0.065198392	0	0	0	0	0	0	0	0
1232	1	2	2	5	NO	5	I		0.104512487	0	0	0	0	0	0	1	1
1232	2	2	1	7	NO	7	I		0.190151543	0	0	0	0	0	0	0	1
1232	3	2	3	109	NO	2	E		0.152517894	0	0	0	0	0	0	0	1
1232	4	2	3	14	NO	14	I		0.197380636	0	0	0	1	0	0	0	1
1232	5	2	2			62	E		0.234888474	0	0	0	1	0	0	0	1
1235	1	1	5	27	YES	27	I		0.242593407	0	0	0	0	0	0	0	0
1235	2	1	8			4	O	3	0.230160516	0	0	0	0	0	0	0	0
1236	1	6	3	3	YES	2	O		0.037308613	0	0	0	0	0	0	0	0
1236	2	6	9	4	NO	3	O		0.093384723	0	0	0	0	0	0	0	0
1236	3	6	7			8	O		0.149246026	0	0	0	0	0	0	0	0
1238	1	1	1			0	I		0.111917598	0	0	0	1	0	1	0	0
1239	1	1	5	65	NO	10	E		0.071219272	0	0	0	0	0	0	0	0
1239	2	1	3			1	R		0.152588202	0	0	0	0	0	0	0	0
1240	1	6	5	284	NO	7	O		0.106736647	0	0	0	0	0	0	0	0
1240	2	6	1			1	O		0.100255849	0	0	0	0	0	1	0	0
1241	1	1	10	88	YES	7	O		0.232865673	0	1	0	0	0	1	0	0
1241	2	7	3			8	O	8	0.081052305	0	1	0	1	0	1	0	0
1242	1	1	14	150	NO	13	O		0.136390706	0	0	1	1	0	1	0	1
1242	2	1	1	471	YES	11	O		0.236143872	0	0	1	1	0	1	0	1
1242	3	1	3			0	I		0.255893991	0	0	0	1	0	0	0	0
1243	1	6	3			49	O		0.023790663	0	0	0	0	0	0	0	0
1244	1	6	10			33	O		0.07879462	0	0	0	0	0	1	0	0
1246	1	6	4			80	O		0.13532752	0	0	0	0	0	0	0	0
1249	1	6	1	286	NO	3	O		0.124721288	0	0	0	0	1	1	0	0
1250	1	3	2			30	O		0.040940153	0	0	0	0	0	0	0	0
1251	1	6	4	29	NO	12	O		0.078263833	0	0	1	1	0	0	0	1
1252	2	1	1			173	E		0.151966525	0	0	0	0	0	0	0	0
1253	1	6	3	53	NO	27	O		0.069828771	0	0	0	0	0	0	0	0
1253	2	6	2			63	O		0.162923152	0	0	0	0	0	0	0	0
1254	1	5	8	12	NO	5	R	5	0.389261548	0	0	0	0	1	1	0	0
1254	2	5	1	62	NO	42	O	14	0.526745832	0	0	0	0	1	1	0	0
1255	1	6	5	15	NO	15	I		0.053287672	0	0	0	0	0	1	0	0
1256	1	1	5			4	E		0.203225836	0	0	0	1	0	0	0	0
1257	1	1	6			6	O		0.126687273	0	0	0	0	0	0	0	0
1258	2	3	5	16	NO	16	I	13	0.149784447	0	0	0	1	0	1	0	0
1258	3	3	3	134	NO	134	I		0.099743487	0	0	0	1	0	1	0	0
1258	4	3	2	16	NO	16	I	12	0.159150111	0	0	0	1	0	1	0	0
1258	5	3	4	65	YES	65	I	8	0.101784809	0	0	0	1	0	1	0	0
1258	6	3	4			4	E	9	0.068144897	0	0	0	1	0	1	0	0
1260	1	3	5	6	YES	6	I		0.162948778	0	0	0	0	0	0	0	1
1261	1	1	4			43	O		0.065140807	0	0	0	0	0	0	0	0
1263	1	1	5			59	O	7	0.171127263	0	1	0	1	0	1	0	0
1264	1	1	1			70	O		0.167294313	0	0	0	0	0	0	0	0
1265	1	6	5	343	NO	11	O		0.177681757	0	1	0	0	0	1	0	0
1265	2	6	4	208	NO	7	O		0.137903987	0	0	0	0	0	1	0	0
1266	1	4	3			2	O		0.190820299	0	0	1	1	0	0	0	0
1267	1	6	2	68	YES	63	O		0.105835142	0	0	0	0	0	0	0	0
1268	1	6	3			6	O		0.197001905	0	0	0	0	0	0	0	0
1269	1	8	1	392	NO	23	O		0.109573852	0	0	0	0	0	0	0	0
1269	2	8	9	81	NO	44	E		0.164284284	0	0	0	0	0	1	0	0
1269	3	8	2	83	NO	48	E		0.251322382	0	0	0	0	0	1	0	0
1269	4	1	2			39	O		0.270587147	0	0	0	0	0	1	0	0
1270	1	6	10	3	NO	3	I		0.232917032	0	1	0	0	0	1	0	1
1271	1	6	9			17	O		0.304882255	0	0	1	1	1	1	0	1
1272	1	1	1			7	O		0.035165987	0	0	0	0	0	0	0	0
1273	1	6	5			10	R		0.034193208	0	0	0	0	0	0	0	0
1274	1	6	3	104	NO	104	I		0.055223091	0	0	0	0	0	0	0	0
1275	1	3	2	43	NO	22	O		0.079886024	0	0	0	0	0	1	0	0
1276	1	4	3	4	NO	4	I	4	0.033533219	0	0	0	0	0	0	0	0
1276	2	4	1			20	O		0.113703767	0	0	0	0	0	0	0	0
1277	1	6	2			2	O		0.054805898	0	0	0	0	0	0	0	0
1279	1	4	5			17	O	14	0.078173772	0	0	0	0	0	0	0	0
1280	1	3	2	428	NO	151	E		0.102087755	0	0	0	0	0	0	0	0
1280	2	3	6	12	NO	12	I		0.160641638	0	0	0	0	0	0	1	1
1280	3	3	2	24	NO	14	E		0.260923697	0	0	0	0	0	0	0	1
1280	4	3	5			9	E		0.31764869	0	0	0	0	0	0	1	1
1281	1	3	4	58	NO	10	O	5	0.125679482	0	0	0	1	0	1	0	1
1281	2	3	1			62	O		0.115515491	0	0	0	1	0	1	0	1
1282	1	8	1			8	O		0.090623386	0	0	0	0	0	0	0	0
1283	1	1	2	6	NO	6	I		0.031686971	0	0	0	0	0	0	0	0
1287	1	1	0			10	O		0.042864812	0	0	0	1	0	0	0	0
1288	1	3	1	7	NO	7	I		0.072117012	0	0	0	0	0	0	0	0
1288	2	3	1			2	O		0.181928388	0	0	0	0	0	0	0	0
1289	1	6	2	169	NO	121	O		0.058608141	0	0	0	0	0	0	0	0
1289	2	6	1			49	O		0.111912322	0	0	0	0	0	0	0	0
1290	1	1	7	34	NO	8	O		0.118990001	0	0	0	0	0	0	0	0
1290	2	1	2	126	NO	7	O		0.181430424	0	0	0	0	0	0	0	0
1292	1	3	3			38	R		0.025418926	0	0	0	0	0	0	0	0
1294	1	6	2	38	NO	1	E		0.156021052	0	0	0	0	0	0	0	0
1295	2	3	2	111	YES	82	E		0.074584293	0	0	0	0	0	0	0	0
1296	1	1	2	14	YES	10	O		0.095717377	0	0	0	0	0	0	0	0
1296	2	1	2			61	O		0.114854188	0	0	0	0	0	0	0	0
1298	1	3	2			13	E		0.101425951	0	0	1	1	0	0	0	0
1299	1	3	3			10	O	7	0.126432713	0	0	0	0	0	1	0	0
1300	1	1	5			14	O		0.055610696	0	0	0	0	0	0	0	0
1301	1	3	3			3	O		0.060297202	0	0	0	0	0	0	0	0
1302	1	3	1	156	NO	18	O		0.061608908	0	0	0	0	0	1	0	0
1302	2	3	2			6	O	6	0.105210987	0	0	0	0	0	1	0	0
1303	1	5	3			9	O		0.064080084	0	0	0	0	0	1	0	0
1304	1	3	1			33	E		0.076850929	0	0	0	0	0	0	0	0
1305	1	5	1			7	O	8	0.04037651	0	0	0	0	0	0	0	0
1306	1	1	3	146	NO	42	O		0.416751512	0	0	1	1	1	1	1	1
1306	2	1	0	36	NO	13	O		0.250508685	0	0	0	1	0	1	0	1
1306	3	1	6	12	NO	1	R	1	0.335588985	0	0	1	1	0	1	0	1
1307	1	1	2			1	O	1	0.057722808	0	0	0	0	0	0	0	0
1310	1	1	4	52	NO	52	I		0.17527671	0	1	0	1	1	1	0	1
1310	2	1	3	81	NO	12	E		0.248925009	0	1	0	1	0	1	0	1
1310	3	1	3	74	YES	14	O		0.317459139	0	0	0	1	0	1	0	0
1310	4	1	5	44	NO	13	O		0.305685117	0	0	0	1	0	1	0	0
1310	5	1	1	83	NO	83	I		0.239058662	0	0	0	1	0	1	0	0
1310	6	1	1	17	NO	2	O	2	0.23714416	0	0	0	1	0	1	0	0
1310	7	1	1	44	NO	1	E		0.242302608	0	0	0	1	0	1	0	0
1310	8	1	2	19	NO	9	O		0.218780325	0	0	0	1	0	1	0	0
1310	9	1	1			105	O		0.193323944	0	0	0	1	0	1	0	0
1312	2	1	8	57	NO	24	O		0.046497945	0	1	0	0	0	0	0	0
1312	3	1	4			29	O	3	0.181313614	0	1	0	0	0	0	0	0
1313	1	1	3			21	O		0.051976756	0	0	0	0	0	0	0	0
1314	1	3	4	281	NO	16	O	8	0.040334799	0	0	0	0	0	0	0	0
1314	2	3	1			44	E		0.038900377	0	0	0	0	0	0	0	0
1315	1	1	3	63	YES	6	R	12	0.107787929	0	0	0	0	0	0	0	0
1315	2	1	2			11	O		0.504229932	0	0	0	0	0	0	0	0
1316	1	3	2			169	E		0.03641706	0	0	0	0	0	0	0	0
1318	1	2	1			2	O		0.043055345	0	0	0	0	0	0	0	0
1320	1	1	3			2	O		0.031196224	0	0	0	1	0	0	0	0
1321	1	1	4			1	O		0.15445451	0	1	0	1	0	1	0	1
1322	1	6	1			21	O		0.077308333	0	1	0	0	0	0	0	0
1325	1	1	2			4	O		0.045774964	0	0	0	1	0	0	0	0
1326	1	6	1			5	O		0.07755992	0	0	0	1	0	1	0	0
1328	1	5	9			7	O	7	0.170990228	0	0	0	0	0	0	0	0
1330	1	3	1			2	E		0.037600801	0	0	0	0	0	0	0	0
1331	1	5	3			24	R		0.035487447	0	0	0	0	0	1	0	0
1334	1	3	2			36	R		0.097906521	0	0	0	0	1	1	0	0
1336	1	1	3			13	O		0.056214956	0	0	0	0	0	0	0	0
1337	1	1	7			11	E		0.136104957	0	0	0	0	0	1	0	0
1338	1	1	2			151	O	6	0.051343205	0	0	0	0	0	0	0	0
1340	1	3	2	126	NO	79	E	11	0.086355407	0	0	0	0	0	0	0	0
1340	2	3	4			95	E	0	0.125845636	0	0	0	0	0	0	0	0
1341	1	4	5			7	E	9	0.159123616	0	0	0	0	0	0	0	0
1342	1	1	2	270	NO	21	O		0.143358339	0	1	0	0	0	0	0	0
1342	2	1	4	37	NO	37	I	3	0.13672999	0	1	0	1	0	1	0	0
1343	1	6	2			7	O		0.054008997	0	0	0	0	0	0	0	0
1344	1	6	1			8	O		0.053077406	0	0	0	0	0	0	0	0
1345	1	4	5			14	O		0.049780924	0	0	0	0	0	1	0	0
1346	1	3	3			175	E		0.07692729	0	0	0	0	0	0	0	0
1347	1	3	1			89	O		0.076694393	0	0	0	0	0	0	0	0
1349	1	1	3			7	O		0.0555367	0	0	0	0	0	0	0	0
1352	1	8	2	210	NO	125	E		0.115724688	0	1	0	0	0	1	0	1
1353	1	6	3			12	O		0.032243529	0	0	0	0	0	0	0	0
1354	1	6	1			112	E		0.084102902	0	0	1	1	0	0	0	0
1355	1	6	0	2	NO	2	I		0.139779557	0	0	0	1	0	0	0	0
1355	2	6	1			8	O		0.184343622	0	0	0	1	0	0	0	0
1356	1	7	2	334	YES	103	O		0.024330656	0	0	0	0	0	0	0	1
1357	1	3	1			27	O		0.029936459	0	0	0	0	0	0	0	0
1359	1	1	2			82	O		0.033678931	0	0	0	0	0	0	0	0
1360	1	3	1			32	O		0.050158035	0	0	0	0	0	0	0	0
1361	1	7	2	143	NO	4	O	12	0.215961235	0	0	0	1	0	1	0	1
1362	1	3	1	168	NO	168	I		0.151134385	0	0	0	0	0	0	0	0
1362	2	3	2			144	O		0.180058576	0	0	0	0	0	0	0	0
1363	1	3	6	402	YES	14	O		0.225991796	0	0	0	0	0	1	0	0
1364	1	6	5			5	R		0.135676104	0	0	0	0	0	1	0	0
1366	1	1	5	240	NO	5	O	11	0.176769475	0	0	1	1	0	0	0	0
1367	1	1	2			161	E		0.05926777	0	1	0	0	0	0	0	0
1368	1	6	1			54	O		0.102043236	0	0	1	1	0	0	0	0
1371	1	3	3	20	NO	20	I		0.074737635	0	0	0	0	0	0	0	0
1372	1	8	6	96	NO	96	I		0.142584461	0	0	0	0	0	0	0	0
1372	2	8	5	95	NO	95	I		0.328058355	0	0	0	0	1	0	0	1
1372	3	8	8	71	NO	52	E		0.259959831	0	0	0	0	0	1	0	1
1372	4	8	4	102	NO	10	E		0.275811882	0	0	0	0	0	1	0	1
1372	5	8	6			157	I		0.354727712	0	0	0	0	1	1	0	1
1373	1	1	0			20	O		0.0239596	0	0	0	0	0	0	0	0
1374	1	4	2	299	YES	1	R	12	0.060018263	0	0	0	0	0	0	0	0
1374	2	4	1			64	O		0.196261939	0	0	0	0	0	0	0	0
1375	1	1	1			76	O		0.036123704	0	0	0	0	0	0	0	0
1376	1	3	1	148	YES	92	E		0.083264934	0	0	0	1	0	1	0	0
1377	1	1	7			4	O		0.076694682	0	0	1	1	0	0	0	0
1378	1	6	5			7	O		0.133152008	0	0	0	0	0	0	0	0
1379	1	6	1			3	O		0.157827348	0	0	0	0	0	1	0	0
1380	1	3	2			146	O	5	0.04882881	0	0	1	1	0	0	0	0
1381	1	7	10			7	O	10	0.053082151	0	0	0	0	0	0	0	0
1382	1	6	3			68	R		0.062604918	0	0	0	0	0	0	0	0
1383	1	4	1	13	NO	13	I		0.086214862	0	0	0	1	0	0	0	0
1384	1	4	8			38	R	2	0.119006855	0	0	0	0	0	0	0	0
1385	1	6	4	644	NO	6	O		0.160258913	0	0	1	1	0	0	1	1
1385	2	6	6			1	W		0.076497636	0	0	1	1	0	0	0	1
1386	1	6	2	4	NO	4	I		0.082699136	0	0	0	0	0	0	0	0
1386	2	6	1	344	NO	3	O		0.119526621	0	0	0	0	0	0	0	0
1387	1	1	1			1	O		0.132143643	0	0	0	0	0	0	0	0
1389	1	1	5			2	E		0.141359502	0	0	0	1	0	1	0	0
1390	1	3	2			29	O		0.061771438	0	0	0	0	0	0	0	0
1391	1	6	3	7	NO	3	E		0.126204117	0	0	0	0	0	1	0	0
1392	1	3	8	391	YES	35	O		0.162620467	0	1	0	1	0	1	0	1
1392	2	3	2	1	NO	1	I		0.129462762	1	0	0	1	1	1	0	0
1392	3	3	5	64	NO	64	I		0.363114842	1	1	0	1	0	1	0	0
1392	4	3	4			3	O		0.199129407	0	1	0	1	0	1	0	0
1393	1	6	6			56	O		0.06661909	0	0	0	0	0	0	0	0
1395	1	3	6			29	O		0.062381237	0	0	0	0	0	0	0	0
1396	1	3	2			26	O		0.047158365	0	0	0	0	0	0	0	0
1397	1	1	2	83	NO	12	O		0.091355982	0	0	0	0	0	0	0	0
1397	2	1	4			16	O		0.188555835	0	0	0	0	0	0	0	1
1398	1	1	2			15	O		0.060413626	0	0	0	1	0	0	0	0
1399	1	3	5			29	R	15	0.081523625	0	0	0	1	0	0	0	0
1400	1	1	1			2	E		0.042097368	0	0	0	0	0	0	0	0
1401	1	3	1			15	O		0.076068948	0	0	0	0	0	0	0	0
1402	1	3	7			14	E		0.433065921	0	0	0	1	1	1	0	0
1403	1	1	6			13	O		0.043496109	0	0	0	0	0	1	0	0
1404	1	1	4	37	NO	36	O	7	0.165157927	0	0	0	0	1	1	0	0
1404	2	1	3	60	NO	24	O		0.171550358	0	0	0	0	1	1	0	0
1404	3	1	7	18	NO	7	O	2	0.286447292	0	0	0	0	1	1	0	0
1404	4	1	3			34	O		0.164038614	0	0	0	0	1	1	0	0
1406	1	7	3			6	E		0.137736296	0	0	0	0	0	0	0	0
1407	1	6	1			25	O		0.09576671	0	0	0	0	0	0	0	0
1408	1	3	2			8	O		0.052095985	0	0	0	0	0	0	0	0
1409	1	3	2			103	O		0.073178588	0	0	0	0	0	0	0	0
1410	1	6	4			3	O		0.116965441	0	0	0	1	0	1	0	0
1411	1	1	0	7	NO	7	I		0.105628965	0	0	0	0	0	0	0	0
1411	2	1	8	25	NO	4	O	5	0.254005961	0	0	0	0	0	0	0	0
1411	3	1	8	260	NO	26	O	17	0.170023113	0	0	0	0	0	0	0	0
1412	1	5	2			5	O		0.051048374	1	1	0	0	0	0	0	0
1413	1	3	3	123	NO	1	O		0.059619996	0	0	0	0	0	0	0	0
1413	2	3	1			11	O		0.108246036	0	0	0	0	0	1	0	0
1414	1	5	4			4	O		0.100032812	0	0	0	0	0	0	0	0
1415	1	6	5			8	O		0.026618659	0	0	0	0	0	0	0	0
1416	1	3	7			89	E	15	0.08770161	0	0	0	0	0	0	0	0
1417	1	3	18			15	R	15	0.131301543	0	1	0	1	0	0	0	1
1418	1	1	1			30	O		0.079128352	0	0	0	1	0	0	0	0
1419	1	7	2			8	E	7	0.042667747	1	1	0	0	0	0	0	0
1420	1	4	1	12	NO	4	O		0.193768189	0	0	0	0	0	0	0	0
1421	1	5	1			16	O		0.022244286	0	0	0	0	0	0	0	0
1423	1	6	1			1	E		0.069780379	0	0	0	0	0	0	0	0
1424	1	6	1	30	NO	10	O		0.178066549	0	0	0	0	0	1	0	0
1426	1	8	9	16	NO	16	I		0.195843689	0	0	0	1	0	0	1	1
1426	2	8	8	40	NO	40	I		0.407309172	0	0	1	1	0	0	1	1
1427	1	6	1			21	O		0.047500697	0	0	0	0	0	0	0	0
1429	1	3	8	58	YES	58	O		0.16978346	0	0	1	1	1	1	0	0
1429	2	3	3	134	NO	71	O		0.207099543	0	0	0	1	0	1	0	1
1430	1	3	2			164	O		0.022475653	0	0	0	0	0	0	0	0
1431	1	1	5			96	O		0.050388818	0	0	0	1	0	0	0	0
1432	1	7	2	22	NO	22	I		0.072310249	0	0	0	0	0	0	0	0
1433	1	1	1			5	O		0.04543873	0	0	0	0	0	0	0	0
1434	1	5	3			19	O		0.080978952	0	0	0	1	0	1	0	0
1435	1	3	2	334	NO	120	E		0.168395686	0	0	1	1	0	0	0	0
1436	1	1	3	60	YES	28	O		0.089965357	0	0	0	0	0	0	0	0
1436	2	1	6			13	O	7	0.134659348	0	0	0	0	0	0	0	0
1439	1	1	4	3	NO	3	I		0.064478166	0	0	0	0	0	0	0	0
1439	2	1	1			9	O		0.159038395	0	0	0	0	0	0	0	0
1440	1	6	3			130	E		0.130111683	0	0	0	0	0	0	0	0
1441	1	5	7			6	O		0.073318324	0	0	0	0	0	0	0	0
1442	1	1	4			1	O	14	0.049120519	0	0	0	0	0	0	0	0
1443	1	1	3	66	YES	5	O	5	0.088310133	0	0	1	1	0	0	1	1
1443	2	1	1			9	O		0.509729702	0	0	0	1	0	0	0	1
1445	1	6	8	8	NO	8	I		0.100720969	0	0	0	0	0	0	0	0
1445	2	6	10	35	NO	28	O		0.215951235	0	0	0	0	0	0	0	0
1445	3	6	7	83	NO	23	O	1	0.185447492	0	0	0	0	0	0	0	0
1445	4	6	18	5	NO	5	I		0.212769604	0	0	0	0	0	0	0	0
1445	5	6	4	37	NO	37	I		0.152850274	0	0	0	0	0	0	0	0
1445	6	6	13	8	NO	8	I		0.21398406	0	0	0	0	0	0	0	0
1445	7	6	7	35	NO	34	I		0.152539432	0	0	0	0	0	0	0	0
1445	8	6	2	58	NO	54	E		0.163004289	0	0	0	0	0	0	0	0
1447	1	6	4	289	NO	101	O		0.053841371	0	0	0	0	0	0	0	0
1447	2	6	5			5	O		0.066722812	0	0	0	0	0	0	0	1
1448	1	7	12	55	NO	55	I		0.102645413	0	0	0	1	1	1	0	0
1449	1	1	4			29	O		0.236837	0	1	0	1	0	1	0	0
1450	1	3	1			109	O		0.040802174	0	0	0	0	0	0	0	1
1451	1	4	3			42	O	7	0.101961368	0	0	0	0	0	0	0	0
1452	1	1	2	11	NO	9	E	6	0.042708309	0	0	0	0	0	0	0	0
1453	1	3	3	234	NO	3	O		0.052383757	0	0	0	0	0	0	0	0
1454	1	6	0			7	O		0.109792262	0	0	0	0	0	0	0	0
1455	1	3	5	30	YES	8	O		0.042451614	0	0	0	0	0	0	0	0
1455	2	3	2			24	O		0.071089073	0	0	0	0	0	0	0	0
1456	1	3	5			14	O		0.058273823	0	0	0	0	0	0	0	0
1457	1	1	4			26	O		0.110367531	0	0	0	0	0	0	0	0
1460	1	3	1			14	O		0.081212577	0	0	0	0	0	0	0	0
1461	1	1	2			10	E		0.085156263	0	0	0	0	0	0	0	0
1462	1	6	2	1	NO	1	I		0.264819157	0	0	0	0	0	0	0	0
1463	1	6	4	69	YES	7	O		0.034555485	0	0	0	0	0	0	0	0
1463	2	6	4			38	O	24	0.154963289	0	0	0	0	0	0	0	0
1464	1	1	6			15	O		0.14676319	0	0	0	0	0	1	0	0
1466	1	1	2	138	YES	112	O		0.051600986	0	0	0	0	0	0	0	0
1466	2	1	2			71	O		0.128689052	0	0	0	0	0	0	0	0
1467	1	5	3			57	O	9	0.045216102	0	0	0	1	0	0	0	1
1468	1	6	5			8	O		0.055054629	0	0	0	0	0	0	0	0
1469	1	7	2			6	R		0.076172718	0	0	0	0	1	1	0	0
1470	1	6	5	45	NO	12	O		0.154217657	0	0	0	0	0	0	0	0
1470	2	6	3	2	YES	2	I		0.268027918	0	0	0	0	0	0	0	0
1470	3	6	4	45	NO	45	I		0.187796408	0	0	0	0	1	1	0	0
1470	4	6	2			29	O		0.122378416	0	0	0	0	0	1	0	0
1471	1	1	2			21	O	5	0.034000283	0	0	0	0	0	0	0	0
1472	1	8	5	6	NO	6	I	6	0.104475697	0	0	0	1	0	1	0	1
1472	2	8	3			132	E		0.214316073	0	0	0	1	0	1	0	1
1473	1	3	7			14	R		0.224197596	0	0	1	1	0	0	1	1
1474	1	6	2			5	O		0.078607627	0	0	0	1	0	0	0	0
1475	1	6	1			9	O		0.036202176	0	0	0	0	0	0	0	0
1476	1	4	11			6	O		0.108247465	0	0	0	0	0	0	0	0
1477	1	2	0			67	E		0.046315817	0	0	0	0	0	0	0	0
1478	1	1	2	27	NO	27	I		0.099762191	0	0	0	0	0	0	0	0
1478	2	1	4			3	O		0.188557377	0	0	0	0	0	0	0	0
1479	1	3	3	362	NO	1	O		0.135163031	0	0	0	0	0	0	0	0
1479	2	3	3			122	O	5	0.086400035	0	0	0	1	0	1	0	0
1482	1	3	2			120	O		0.160778716	0	0	0	0	0	0	0	0
1483	1	4	4	349	NO	51	O		0.35263008	0	1	1	1	1	1	0	1
1483	2	4	3			48	O	7	0.112717702	0	0	0	1	0	1	0	0
1484	1	7	1	13	YES	13	I		0.171140267	0	0	0	1	0	0	0	0
1485	1	3	11	26	YES	3	R		0.244714904	0	0	1	1	0	0	0	0
1486	1	1	1			126	O		0.02818427	0	0	0	0	0	0	0	0
1487	1	1	2			33	O		0.117486324	0	0	0	0	0	0	0	0
1488	1	1	8	196	NO	27	R		0.049782963	0	0	0	0	0	0	0	0
1489	1	3	2			3	O		0.029340866	0	0	0	0	0	0	0	0
1490	1	4	2			177	O	4	0.039159972	0	0	0	0	0	0	0	0
1491	1	3	4			6	O	6	0.116609285	0	1	0	1	0	1	0	1
1493	1	1	2	158	NO	2	R	6	0.109535349	0	0	0	0	0	0	0	0
1493	2	1	2			1	R		0.224269483	0	0	0	0	0	0	0	0
1495	1	1	1			0	I		0.067637513	0	0	0	0	0	0	0	0
1496	1	1	1			26	E		0.105597237	0	0	0	0	0	0	0	0
1497	1	1	3	300	NO	45	O		0.051646642	0	0	0	0	0	0	0	0
1497	2	1	2			2	O		0.04835326	0	0	0	0	0	0	0	0
1498	1	5	4			6	O		0.048406785	0	0	0	1	0	0	0	0
1500	1	1	6			12	O		0.185445039	0	0	0	0	0	0	0	0
1501	1	3	2			2	E		0.070442236	1	1	0	0	0	0	0	0
1504	1	6	3	213	NO	8	O		0.131133372	0	0	0	0	0	0	0	0
1504	2	6	6			2	R		0.073586326	0	0	0	0	0	0	0	0
1505	1	3	1			27	R		0.041078323	0	0	0	0	0	0	0	0
1506	1	1	2	111	NO	4	O		0.130173859	0	0	0	0	0	1	0	0
1506	2	1	2	315	NO	11	O		0.152274825	0	0	0	0	0	1	0	0
1507	1	8	2			104	R	4	0.09593246	1	0	0	0	0	0	0	0
1509	1	1	10			12	O		0.079240698	0	0	0	0	1	1	1	1
1511	1	3	2			15	R		0.033034223	0	0	0	0	0	0	0	0
1512	1	6	14			70	O	3	0.130296053	0	0	0	0	0	0	0	0
1513	1	7	2			108	O	16	0.146699653	0	0	1	1	1	1	1	1
1514	1	7	2			44	O		0.082271963	0	0	0	0	0	0	0	0
1516	1	3	2			23	R		0.03136806	0	0	0	0	0	0	0	0
1517	1	3	2	11	NO	11	I		0.109919374	0	0	0	1	0	0	0	0
1518	1	1	2	152	YES	6	R		0.046837821	0	0	0	0	0	0	0	0
1518	2	1	5			2	O		0.078684809	0	0	0	0	0	0	0	0
1519	1	3	0			5	R		0.069068357	0	1	0	0	0	0	0	0
1520	2	3	3	4	YES	4	I		0.243300206	0	0	0	1	0	1	0	1
1521	1	4	4			23	E	9	0.06368999	0	0	0	0	0	0	0	0
1522	1	4	2	43	NO	7	E		0.245607805	0	0	1	1	1	1	0	1
1522	2	4	3	18	NO	1	O		0.482546117	0	0	1	1	1	1	1	1
1523	1	1	2	55	NO	4	O		0.06439675	0	0	0	0	0	0	0	0
1523	2	1	1			27	O		0.111916328	0	0	0	0	0	0	0	0
1525	1	1	3	246	NO	10	R		0.128213658	0	0	0	1	0	1	1	1
1525	2	1	3			12	R	12	0.200091395	0	0	0	1	0	1	0	1
1526	1	6	4	208	YES	2	E		0.045629739	0	0	0	0	0	0	0	0
1526	2	6	5			18	R		0.040165828	0	0	0	1	0	0	0	0
1527	1	4	5	10	YES	10	I	2	0.091230982	0	0	0	0	0	0	0	0
1527	2	6	5			28	R		0.144857354	0	0	0	0	0	0	0	0
1528	1	1	3			5	R		0.316759664	0	0	0	1	0	1	0	1
1529	1	1	5			117	O		0.064075025	0	0	0	1	0	0	0	1
1530	1	5	6	82	YES	82	I		0.484101242	0	1	1	1	1	1	0	1
1530	2	5	1			2	E		0.200499359	0	1	0	1	0	1	0	0
1531	1	4	1			66	O		0.041284302	0	0	0	0	0	0	0	0
1533	1	1	4			38	R	13	0.059677487	0	0	0	0	0	0	0	0
1534	1	6	1			17	O		0.041224157	0	0	0	0	0	0	0	0
1535	1	3	3			82	O		0.044340027	0	0	0	0	0	0	0	0
1536	1	3	2	14	NO	4	R		0.441571346	0	0	1	1	1	1	0	1
1538	1	1	1			12	O		0.033067788	0	0	0	0	0	0	0	0
1539	1	3	1			46	O		0.06818569	0	0	0	0	0	0	0	0
1540	1	1	4	55	NO	55	I		0.076722355	0	0	0	1	0	0	0	0
1540	2	1	10	26	NO	26	I		0.165842931	0	1	0	1	0	1	0	0
1540	3	1	5	10	NO	10	I		0.152787506	0	1	0	1	0	1	0	0
1540	4	1	7			18	O		0.122112725	0	1	0	1	0	1	0	0
1541	1	3	2			24	O		0.068574665	0	0	0	0	0	0	0	0
1542	1	1	2	20	YES	3	O		0.153649483	0	0	0	1	0	0	0	0
1542	2	1	2	33	NO	10	O		0.163718614	0	0	0	1	0	0	0	0
1543	1	1	12			5	O		0.05095763	0	0	0	0	0	0	0	0
1544	1	1	1			16	O		0.07815184	0	0	0	0	0	0	0	0
1545	1	2	6			6	R		0.109670882	0	0	0	0	0	0	0	0
1546	1	6	5	34	NO	34	I		0.057373173	0	0	0	0	0	0	0	0
1546	2	6	6	87	YES	5	O		0.167728227	0	1	0	0	0	0	0	0
1546	3	6	0			90	O		0.086047791	0	1	0	0	0	0	0	0
1547	1	3	2			9	O		0.103883648	0	0	0	0	0	0	0	0
1549	1	3	2	2	NO	2	I	14	0.048132237	0	0	0	0	0	0	0	0
1551	1	6	3	114	NO	114	I		0.070390835	0	0	0	0	0	0	0	0
1551	2	6	2	36	NO	36	I		0.192347367	0	0	0	1	0	0	0	0
1551	3	6	7	14	YES	14	I		0.105759584	0	0	0	1	0	0	0	0
1551	4	6	9			5	O		0.097150392	0	0	0	1	0	0	0	0
1553	1	5	4			2	R		0.123304388	0	0	0	0	0	0	0	0
1554	1	6	5	122	YES	115	O		0.056469628	0	0	0	0	0	0	0	0
1554	2	6	8			13	O	17	0.138003954	0	0	0	0	0	0	0	0
1555	1	3	8	68	NO	68	I	30	0.271355308	0	0	1	1	1	1	0	1
1555	2	3	4	10	NO	10	I		0.248655785	0	0	1	1	1	1	0	1
1555	3	3	7	112	NO	10	O		0.21943371	0	0	1	1	0	1	0	1
1555	4	3	4	173	NO	10	O	6	0.205021952	0	0	1	1	1	1	0	1
1557	1	4	3			12	O		0.070082193	0	0	0	1	0	0	0	1
1559	1	1	3	17	YES	10	O		0.072916268	0	1	0	0	0	0	0	0
1559	2	1	7	224	NO	7	O		0.110012683	0	1	0	0	0	0	0	0
1559	3	1	2			62	O		0.051160642	0	1	0	0	0	0	0	0
1560	1	1	2			5	O		0.068751283	0	0	0	0	0	0	0	0
1562	1	3	1	24	NO	24	I		0.087348271	0	0	0	1	0	0	0	0
1562	2	3	2			48	O		0.17446281	0	0	0	1	0	0	0	1
1563	1	2	2			18	R		0.100230549	0	0	0	1	0	0	0	0
1564	1	1	2	12	NO	3	O		0.063758392	0	0	0	0	0	0	0	0
1564	2	1	4	127	NO	127	I		0.076159171	0	0	0	0	0	0	0	0
1565	1	1	3	163	NO	3	O		0.090344481	0	0	0	1	0	1	0	1
1565	2	1	2	223	NO	2	O	2	0.160900239	0	0	0	1	0	1	0	1
1565	3	1	1			9	O	6	0.073154386	0	0	0	1	0	1	0	0
1566	1	2	8			11	E		0.05402641	0	0	0	0	0	0	0	0
1568	1	6	1			7	E		0.035823049	0	0	0	0	0	0	0	0
1569	1	1	12			4	O		0.073165066	0	0	0	0	0	0	0	0
1570	1	2	5	47	NO	47	I		0.176955836	0	0	0	0	0	0	0	0
1571	1	6	4	180	YES	18	O		0.075992681	0	0	0	0	0	0	0	0
1572	1	1	2	16	YES	7	O		0.287056391	1	1	0	0	0	0	0	0
1573	1	5	6			3	O	3	0.06455138	0	0	0	0	0	0	0	0
1574	1	1	2			2	O		0.045352235	0	0	0	0	0	0	0	0
1575	1	1	3			119	O		0.063926478	0	0	0	0	0	0	0	0
1576	1	6	3	5	NO	5	I		0.078742802	0	0	1	1	0	0	0	0
1576	2	6	2	95	NO	22	O		0.112686289	0	0	0	1	0	0	0	0
1576	3	6	4			6	O	6	0.077786763	0	0	1	1	0	0	0	0
1578	1	3	6			81	O		0.183918527	0	0	0	1	0	0	0	1
1579	1	3	4			29	O		0.072563588	0	0	0	0	0	0	0	0
1580	1	1	1			53	O		0.23443395	0	0	0	0	0	1	0	0
1581	1	1	2	111	NO	48	O		0.200841827	0	0	0	0	0	0	0	0
1582	1	1	9			4	O		0.085322082	0	0	0	0	0	0	0	0
1583	1	7	3	191	NO	28	E		0.206394064	0	0	0	1	1	1	0	1
1583	3	7	4	63	YES	56	O		0.093116641	0	0	0	0	0	1	0	1
1585	1	3	5	173	YES	173	I		0.022685683	0	0	0	0	0	0	0	0
1586	1	1	9			9	O	7	0.056027983	0	0	0	0	0	0	0	0
1587	1	3	3			8	E		0.091942768	0	0	0	1	0	1	0	0
1588	1	6	5			5	O		0.047613553	0	0	0	0	0	0	0	0
1589	1	1	4			18	E		0.067265865	0	0	0	0	0	0	0	0
1590	1	3	2			68	O		0.087022717	0	0	1	1	0	0	0	1
1591	1	3	3	489	NO	10	O	7	0.059771484	0	0	0	0	0	0	0	0
1591	2	3	5			3	O	6	0.095316201	0	0	0	1	0	0	0	0
1592	1	3	11			21	R	-344	0.070131219	0	0	0	0	0	0	0	0
1593	1	3	3			103	O		0.157771763	0	0	0	0	0	0	0	0
1594	1	3	2			39	R		0.127635401	0	0	0	0	0	1	0	1
1595	1	3	1	116	YES	24	O		0.113499805	0	0	1	1	0	0	0	0
1595	2	3	3			10	O		0.174919247	0	0	0	1	0	0	0	0
1596	1	1	5	12	NO	3	O		0.038707993	0	0	0	0	0	0	0	0
1597	1	1	3	133	NO	9	O		0.109973789	0	0	0	0	0	1	0	0
1598	1	3	3			16	O		0.079908727	0	0	0	0	0	0	0	0
1599	1	3	3			163	E		0.114549528	0	0	0	0	0	0	0	0
1600	1	1	1			6	O		0.068025168	0	0	0	0	0	0	0	0
1602	1	1	0			15	O		0.14982252	0	0	0	0	0	0	0	0
1603	1	3	7			5	E		0.069922619	0	0	0	0	0	0	0	0
1604	1	3	2	61	YES	32	O		0.086839963	0	0	0	1	0	0	0	0
1604	2	3	3	256	YES	2	R	14	0.20107728	0	0	0	1	1	1	0	0
1605	1	1	2			5	O		0.035906578	0	0	0	0	0	0	0	0
1606	1	3	5			27	R	27	0.051056815	0	0	0	0	0	0	0	0
1607	1	1	14			181	O		0.104735854	0	0	0	0	0	0	0	0
1608	1	3	6	78	NO	21	O		0.247244363	0	0	0	0	0	0	0	0
1608	2	3	3			35	O	5	0.370646862	0	0	0	0	0	0	0	1
1609	1	1	3			14	O		0.034955101	0	0	0	0	0	0	0	0
1610	1	1	1			101	R		0.022813514	0	0	0	0	0	0	0	0
1611	1	2	2			6	O		0.037219128	0	0	0	0	0	0	0	0
1612	1	3	4			6	O	6	0.176991665	0	0	0	1	1	1	1	1
1613	1	3	5			11	O	9	0.158784624	0	0	0	0	0	1	0	0
1614	1	6	5			6	O		0.077860134	0	0	0	0	0	0	0	0
1615	1	1	1			115	O		0.109105635	0	0	0	0	0	1	0	0
1616	1	1	3	26	NO	3	O	8	0.122091888	0	0	0	0	0	0	0	0
1616	2	1	4	31	NO	11	O		0.150390488	0	0	0	0	0	0	0	0
1616	3	1	2	24	NO	19	O		0.177382342	0	0	0	0	0	0	0	0
1617	1	1	5			22	O	6	0.049361011	0	0	0	0	0	0	0	0
1619	1	1	2			12	E		0.023318538	0	0	0	0	0	0	0	0
1620	1	6	4			48	O		0.116024677	0	0	1	1	0	0	1	1
1621	1	6	4			126	O		0.088176765	0	0	0	0	0	0	0	0
1622	1	3	3			24	O		0.046965639	0	0	0	0	0	0	0	0
1626	1	5	1			78	O		0.214834492	0	0	0	0	0	0	0	0
1627	1	3	2	51	NO	51	I		0.046422883	0	0	0	1	0	0	0	0
1628	1	1	3			7	O		0.041413975	0	0	0	0	0	0	0	0
1630	1	1	3	6	NO	6	I		0.066612705	0	0	0	1	0	0	0	0
1630	2	1	12	20	YES	7	R		0.173279439	0	0	0	1	0	0	0	0
1630	3	1	5	3	NO	2	R		0.133656177	0	0	0	1	0	0	0	0
1630	4	1	2	18	YES	18	I		0.11135864	0	0	0	1	0	0	0	0
1630	5	1	5	23	YES	3	R		0.120733707	0	0	0	1	0	0	0	0
1630	6	1	4	31	YES	11	R		0.11485553	0	0	0	1	0	0	0	0
1630	7	1	4	31	YES	7	R		0.115597747	0	0	0	1	0	0	0	0
1630	8	1	4	52	NO	1	R		0.136739828	0	0	0	1	0	0	0	0
1630	9	1	3	25	NO	1	R		0.127481289	0	0	0	1	0	0	0	1
1630	10	1	3	150	NO	12	O	6	0.166838388	0	0	0	1	0	0	0	1
1630	11	1	2			52	O		0.197434956	0	0	0	1	0	0	0	1
1631	1	6	2			37	O		0.097542729	0	0	0	0	0	0	0	0
1632	1	6	1			43	O		0.039568109	0	0	0	0	0	0	0	0
1634	1	1	3			73	E	7	0.077103134	0	0	0	0	0	0	0	0
1636	1	1	3	59	YES	2	R		0.087456261	0	0	0	0	0	0	0	0
1637	1	6	4			2	O		0.060256817	0	0	0	1	0	0	0	0
1638	1	6	4			6	O		0.080743557	0	0	0	1	0	0	1	1
1639	1	5	1	115	NO	17	R		0.051205228	0	0	0	0	0	0	0	0
1640	1	4	1	152	NO	87	E	6	0.052150406	0	0	0	1	0	0	0	0
1641	1	4	5			1	R	1	0.089819237	0	0	0	0	0	0	0	0
1642	1	1	0	151	NO	48	E		0.116220473	0	0	0	1	0	1	0	0
1643	1	1	2			1	R		0.089954993	0	0	0	0	0	0	0	0
1644	1	3	3	15	YES	10	O		0.055373262	0	0	0	0	0	0	0	0
1645	1	1	6			8	O		0.095760773	0	0	0	0	0	0	0	0
1647	1	1	2			12	O		0.059235503	0	0	0	0	0	0	0	1
1648	1	1	2	485	NO	3	O	3	0.090080396	0	0	1	1	0	0	0	0
1648	2	1	4			12	O		0.073855974	0	0	0	1	0	0	0	0
1649	1	3	2			47	O		0.058196446	0	0	0	0	0	0	0	0
1650	1	1	4	472	NO	98	O		0.108190019	0	0	0	0	0	1	0	0
1651	1	1	14			13	O		0.087924814	1	0	0	0	0	1	0	0
1652	1	4	3			29	O	5	0.035685897	0	0	0	0	0	0	0	0
1653	1	1	2			139	O		0.074292535	0	0	0	0	0	0	0	0
1655	1	6	2	154	YES	13	O		0.094627161	0	0	0	0	0	0	0	0
1655	2	6	3			122	R		0.147687354	0	0	0	0	0	0	0	0
1656	1	6	1			13	O		0.083871267	1	1	0	0	0	1	0	0
1657	1	6	2			3	E		0.054951733	0	0	0	0	0	0	0	0
1658	1	3	2	100	NO	53	O		0.08949275	0	0	0	0	0	0	0	0
1658	2	3	2			6	O	6	0.186298596	0	0	0	0	0	0	0	0
1660	1	1	2			6	O		0.046061487	0	0	0	0	0	0	0	0
1661	1	1	1	174	YES	160	O		0.039673748	0	0	0	0	0	0	0	0
1662	1	3	3	91	NO	22	R	15	0.037263288	0	0	0	0	0	0	0	0
1662	2	3	5	182	NO	19	R		0.111410124	0	0	0	0	0	0	0	0
1663	1	7	2			86	O		0.081289249	0	0	0	0	0	0	0	0
1664	1	1	7	28	NO	28	I		0.05585897	0	0	0	0	0	0	0	0
1664	2	1	1			6	O		0.157465123	0	0	0	0	0	0	0	0
1665	1	5	2			6	O		0.061281279	0	0	0	0	0	0	0	0
1667	1	6	3			133	O		0.035477067	0	0	0	0	0	0	0	0
1668	1	3	4	173	NO	5	O		0.160918138	0	0	0	0	0	0	0	0
1668	2	3	8			14	O		0.2039683	0	0	0	0	0	0	0	0
1669	1	3	1			7	O		0.101460084	0	0	0	0	0	0	0	0
1670	2	3	3			10	O		0.049968759	0	0	0	0	0	0	0	0
1671	1	1	3			19	O	16	0.072990571	0	0	0	0	0	0	0	0
1672	1	1	2	12	YES	1	O		0.090904892	0	0	0	0	0	0	0	0
1673	1	1	2			7	O	7	0.106351799	0	0	0	0	0	1	1	1
1674	1	1	3	16	NO	3	E		0.097241007	0	0	0	0	0	0	0	0
1675	1	4	2			17	O		0.099891368	0	0	0	0	0	0	0	1
1678	1	1	2			100	O		0.057757159	0	0	0	0	0	0	1	1
1679	1	1	2			4	O		0.068907834	0	0	0	0	0	0	0	0
1680	1	3	2	309	NO	22	E		0.149873705	0	0	0	1	1	1	1	1
1680	2	3	3	3	NO	3	I	3	0.099471872	0	0	0	0	0	1	0	1
1680	3	3	3			84	O		0.206113318	0	0	0	0	0	1	0	1
1681	1	6	1			44	O		0.080087983	0	0	1	1	0	0	0	0
1682	1	4	1	349	NO	9	O	7	0.057287647	0	0	0	0	0	0	0	0
1682	2	4	1	28	NO	28	I	3	0.089766096	0	0	0	0	0	0	0	0
1683	1	8	1			3	R	3	0.025508454	0	0	0	0	0	0	0	0
1684	1	3	7	91	YES	26	O	27	0.093684425	0	0	0	0	0	0	0	0
1684	2	3	2	21	NO	21	I	38	0.108592823	0	0	0	0	0	0	0	0
1684	3	3	6	260	YES	1	R	5	0.176410962	0	0	0	0	0	0	0	0
1684	4	3	0			33	R		0.037166989	0	0	0	0	0	0	0	0
1685	1	3	5			91	O		0.099588869	0	0	0	0	0	0	0	0
1686	1	7	4			8	E		0.307354254	0	0	0	0	0	1	0	0
1687	1	6	3			42	E		0.053468109	0	0	0	0	0	0	0	0
1688	1	7	4			42	O	4	0.045950917	0	0	0	0	0	0	0	0
1689	1	4	7			10	O		0.073155315	0	1	0	0	0	1	1	1
1690	1	6	2			32	O		0.268949815	0	0	0	1	0	0	0	0
1692	1	4	1			4	O	7	0.176621154	0	0	0	0	0	1	0	0
1693	1	1	4	23	NO	8	O		0.102713966	0	0	0	0	0	0	0	0
1694	1	3	1			6	O		0.058337313	0	0	0	0	0	0	0	0
1695	1	1	8			2	O		0.042057049	0	0	0	0	0	0	0	0
1697	1	1	2	284	NO	18	R		0.07041108	0	0	0	1	0	0	0	0
1697	2	1	2			19	O		0.064159537	0	0	0	1	0	0	0	0
1699	1	4	1			3	E	13	0.015487379	0	0	0	0	0	0	0	0
1700	1	6	2	80	NO	1	R		0.243059925	0	0	0	0	0	0	0	0
1701	1	6	1			3	O		0.051051093	0	0	0	0	0	0	0	0
1702	1	5	4			11	O		0.062319284	0	0	0	1	0	0	0	0
1703	1	4	5			6	O	2	0.227225851	0	0	0	0	1	1	0	0
1704	1	1	6	20	NO	7	E		0.564348215	0	0	1	1	0	1	0	1
1704	2	1	5	174	NO	174	I		0.389434087	0	0	1	1	0	1	0	1
1704	3	1	4			157	E		0.163023588	0	1	0	1	0	1	0	1
1705	1	1	2			37	O		0.087124112	0	0	0	0	0	0	0	0
1707	1	8	4	37	NO	8	E		0.071860933	0	0	1	1	0	0	1	1
1707	2	8	7			81	O	4	0.185184849	0	0	1	1	0	1	0	1
1708	1	1	4	32	NO	15	R		0.378192279	0	0	1	1	1	1	0	1
1708	2	1	4	25	NO	15	O		0.349335297	0	0	1	1	1	1	0	1
1708	3	1	3	148	NO	5	O		0.362077984	0	0	1	1	1	1	0	1
1708	4	1	1	125	NO	20	R		0.333825903	0	0	0	1	0	1	0	1
1708	5	1	1	222	NO	13	R		0.283470827	0	0	0	1	0	1	0	0
1709	1	3	2			74	O		0.037157146	0	0	0	0	0	0	0	0
1710	1	3	3			12	O		0.197740465	0	0	1	1	0	0	1	1
1711	1	6	2			61	O		0.042494221	0	0	0	0	0	0	0	0
[truncated: 53,379 more rows]
